# Supplementary material for: ﻿A preliminary review of Isonychia Eaton, 1871 from Chinese mainland with a re-description of I.kiangsinensis Hsu, 1936 (Insecta, Ephemeroptera, Isonychiidae)
Source: Zookeys. 2023 Sep 4;1178:115–41. doi: 10.3897/zookeys.1178.104619 (PMC10846686; doi:10.3897/zookeys.1178.104619)
Supplement: XML Treatment for Isonychia guixiensis [file zookeys.1178.104619-treatment1.xml]

<!DOCTYPE tp:taxon-treatment
  PUBLIC "-//TaxonX//DTD Taxonomic Treatment Publishing DTD v0 20100105//EN" "tax-treatment-NSO.dtd">
<tp:taxon-treatment xmlns:tp="http://www.plazi.org/taxpub"><tp:treatment-meta><kwd-group><label>Taxon classification</label><kwd>
              <named-content content-type="kingdom">Animalia</named-content>
            </kwd><kwd>
              <named-content content-type="order">Ephemeroptera</named-content>
            </kwd><kwd>
              <named-content content-type="family">Isonychiidae</named-content>
            </kwd></kwd-group><mixed-citation publication-type="journal"><person-group><name><surname>Qiang</surname><given-names>Xin-He</given-names></name><name><surname>Zhou</surname><given-names>Chang-Fa</given-names></name></person-group><article-title>﻿A preliminary review of <italic><tp:taxon-name><tp:taxon-name-part taxon-name-part-type="genus" reg="Isonychia">Isonychia</tp:taxon-name-part></tp:taxon-name></italic> Eaton, 1871 from Chinese mainland with a re-description of <italic><tp:taxon-name><tp:taxon-name-part taxon-name-part-type="genus" reg="Isonychia">I.</tp:taxon-name-part><tp:taxon-name-part taxon-name-part-type="species" reg="kiangsinensis">kiangsinensis</tp:taxon-name-part></tp:taxon-name></italic> Hsu, 1936 (<tp:taxon-name><tp:taxon-name-part taxon-name-part-type="class">Insecta</tp:taxon-name-part></tp:taxon-name>, <tp:taxon-name><tp:taxon-name-part taxon-name-part-type="order">Ephemeroptera</tp:taxon-name-part></tp:taxon-name>, <tp:taxon-name><tp:taxon-name-part taxon-name-part-type="family">Isonychiidae</tp:taxon-name-part></tp:taxon-name>)</article-title><source>Zookeys</source><day>04</day><month>09</month><year>2023</year><volume>1178</volume><fpage>115</fpage><lpage>141</lpage><pub-id pub-id-type="doi">10.3897/zookeys.1178.104619</pub-id></mixed-citation></tp:treatment-meta><tp:nomenclature><label>﻿</label><tp:taxon-name>
            <object-id xmlns:xlink="http://www.w3.org/1999/xlink" content-type="arpha" xlink:type="simple">2A942885-FB09-5C21-BF35-2BDA6808203E</object-id>
            <tp:taxon-name-part taxon-name-part-type="genus" reg="Isonychia">Isonychia</tp:taxon-name-part>
            <tp:taxon-name-part taxon-name-part-type="species" reg="guixiensis">guixiensis</tp:taxon-name-part>
          </tp:taxon-name><tp:taxon-authority>
            Wu et al., 1992
          </tp:taxon-authority><tp:nomenclature-citation-list><tp:nomenclature-citation><tp:taxon-name>
                <tp:taxon-name-part taxon-name-part-type="genus" reg="Isonychia">Isonychia</tp:taxon-name-part>
                <tp:taxon-name-part taxon-name-part-type="species" reg="guixiensis">guixiensis</tp:taxon-name-part>
              </tp:taxon-name><comment><xref ref-type="bibr" rid="B26">Wu et al., 1992</xref>: 78 (male, female). Type from Jiangxi province, China; <xref ref-type="bibr" rid="B27">You and Gui 1995</xref>: 25 (male); <xref ref-type="bibr" rid="B8">Gui and Zhou 1999</xref>: 126.</comment></tp:nomenclature-citation><tp:nomenclature-citation><tp:taxon-name>
                <tp:taxon-name-part taxon-name-part-type="genus" reg="Isonychia">Isonychia</tp:taxon-name-part>
                <tp:taxon-name-part taxon-name-part-type="species" reg="sinensis">sinensis</tp:taxon-name-part>
              </tp:taxon-name><comment><xref ref-type="bibr" rid="B26">Wu et al., 1992</xref>: 79 (male, female). Type from Jiangxi province, China; <xref ref-type="bibr" rid="B27">You and Gui 1995</xref>: 27 (male); <xref ref-type="bibr" rid="B19">Su and Zhu 1997</xref>: 121 (egg) (synonymized by <xref ref-type="bibr" rid="B29">Zhou 2013</xref>: 196).</comment></tp:nomenclature-citation></tp:nomenclature-citation-list></tp:nomenclature><tp:treatment-sec sec-type="material" id="SECID0E4NAC"><title>Material examined.</title><p><bold><italic>Holotype</italic></bold> of <italic><tp:taxon-name><tp:taxon-name-part taxon-name-part-type="genus" reg="Isonychia">I.</tp:taxon-name-part><tp:taxon-name-part taxon-name-part-type="species" reg="guixiensis">guixiensis</tp:taxon-name-part></tp:taxon-name></italic> (male imago), Guixi City, Jiangxi Province, China, 4–6-VI-1990, collected by Lixin Tian, Lianfang Yang; paratypes of <italic><tp:taxon-name><tp:taxon-name-part taxon-name-part-type="genus" reg="Isonychia">I.</tp:taxon-name-part><tp:taxon-name-part taxon-name-part-type="species" reg="guixiensis">guixiensis</tp:taxon-name-part></tp:taxon-name></italic>: 10 male imagos and 12 female imagos, same data as the holotype. <bold><italic>Holotype</italic></bold> of <italic><tp:taxon-name><tp:taxon-name-part taxon-name-part-type="genus" reg="Isonychia">I.</tp:taxon-name-part><tp:taxon-name-part taxon-name-part-type="species" reg="sinensis">sinensis</tp:taxon-name-part></tp:taxon-name></italic> (male imago), Guixi City, Jiangxi Province, China, 4–6-VI-1990, collected by Lixin Tian, Lianfang Yang; paratypes of <italic><tp:taxon-name><tp:taxon-name-part taxon-name-part-type="genus" reg="Isonychia">I.</tp:taxon-name-part><tp:taxon-name-part taxon-name-part-type="species" reg="sinensis">sinensis</tp:taxon-name-part></tp:taxon-name></italic>: 5 male imagos and 13 female imagos, same data as the holotype.</p></tp:treatment-sec><tp:treatment-sec sec-type="diagnosis" id="SECID0EXPAC"><title>Diagnosis.</title><p>The male of <italic><tp:taxon-name><tp:taxon-name-part taxon-name-part-type="genus" reg="Isonychia">I.</tp:taxon-name-part><tp:taxon-name-part taxon-name-part-type="species" reg="guixiensis">guixiensis</tp:taxon-name-part></tp:taxon-name></italic> has transparent wings (Fig. <xref ref-type="fig" rid="F1">1A, B</xref>), dark brown forefemora, foretibiae, apical half of tarsal segment I–IV and tarsal segment V (Fig. <xref ref-type="fig" rid="F1">1D</xref>). Its abdominal terga are brown with a pale median line and dark longitudinal submedian stripes (Fig. <xref ref-type="fig" rid="F1">1E</xref>). The penes are nearly cylindrical with pointed apicolateral angles, and membranous processes beneath penes are clear (Fig. <xref ref-type="fig" rid="F1">1F–H</xref>). The females are similar to the males, with concave sternum IX (Fig. <xref ref-type="fig" rid="F1">1C</xref>).</p><fig id="F1" position="float" orientation="portrait"><object-id xmlns:xlink="http://www.w3.org/1999/xlink" content-type="doi" xlink:type="simple">10.3897/zookeys.1178.104619.figure1</object-id><object-id xmlns:xlink="http://www.w3.org/1999/xlink" content-type="arpha" xlink:type="simple">89BE25D0-2720-5FE4-9741-8B0E662EE668</object-id><label>Figure 1.</label><caption><p>Imaginal structures of <italic><tp:taxon-name><tp:taxon-name-part taxon-name-part-type="genus" reg="Isonychia">I.</tp:taxon-name-part><tp:taxon-name-part taxon-name-part-type="species" reg="guixiensis">guixiensis</tp:taxon-name-part></tp:taxon-name></italic><bold>A</bold> forewing of male <bold>B</bold> hindwing of male <bold>C</bold> subanal plate of female (ventral view) <bold>D</bold> foreleg of male <bold>E</bold> abdomen of male (dorsal view) <bold>F</bold> male genitalia (ventral view) <bold>G</bold> penes (dorsal view) <bold>H</bold> membranous processes (ventral view).</p></caption><graphic xmlns:xlink="http://www.w3.org/1999/xlink" xlink:href="zookeys-1178-115_article-104619__-g001.jpg" position="float" orientation="portrait" xlink:type="simple" id="oo_901077.jpg"><uri content-type="original_file" xlink:type="simple">https://binary.pensoft.net/fig/901077</uri></graphic></fig><p>This species and <italic><tp:taxon-name><tp:taxon-name-part taxon-name-part-type="genus" reg="Isonychia">I.</tp:taxon-name-part><tp:taxon-name-part taxon-name-part-type="species" reg="kiangsinensis">kiangsinensis</tp:taxon-name-part></tp:taxon-name></italic> can be found sympatrically in Jiangxi province, central China. They can be differentiated by the following characters: (1) <italic><tp:taxon-name><tp:taxon-name-part taxon-name-part-type="genus" reg="Isonychia">I.</tp:taxon-name-part><tp:taxon-name-part taxon-name-part-type="species" reg="guixiensis">guixiensis</tp:taxon-name-part></tp:taxon-name></italic> is smaller than <italic><tp:taxon-name><tp:taxon-name-part taxon-name-part-type="genus" reg="Isonychia">I.</tp:taxon-name-part><tp:taxon-name-part taxon-name-part-type="species" reg="kiangsinensis">kiangsinensis</tp:taxon-name-part></tp:taxon-name></italic>; (2) the body of <italic><tp:taxon-name><tp:taxon-name-part taxon-name-part-type="genus" reg="Isonychia">I.</tp:taxon-name-part><tp:taxon-name-part taxon-name-part-type="species" reg="guixiensis">guixiensis</tp:taxon-name-part></tp:taxon-name></italic> is brown to dark brown (Fig. <xref ref-type="fig" rid="F1">1E</xref>) while the body of <italic><tp:taxon-name><tp:taxon-name-part taxon-name-part-type="genus" reg="Isonychia">I.</tp:taxon-name-part><tp:taxon-name-part taxon-name-part-type="species" reg="kiangsinensis">kiangsinensis</tp:taxon-name-part></tp:taxon-name></italic> is usually pink to reddish; (3) <italic><tp:taxon-name><tp:taxon-name-part taxon-name-part-type="genus" reg="Isonychia">I.</tp:taxon-name-part><tp:taxon-name-part taxon-name-part-type="species" reg="guixiensis">guixiensis</tp:taxon-name-part></tp:taxon-name></italic> has distinct brown markings on abdomen (Fig. <xref ref-type="fig" rid="F1">1E</xref>) while the <italic><tp:taxon-name><tp:taxon-name-part taxon-name-part-type="genus" reg="Isonychia">I.</tp:taxon-name-part><tp:taxon-name-part taxon-name-part-type="species" reg="kiangsinensis">kiangsinensis</tp:taxon-name-part></tp:taxon-name></italic> has none. (4) their penes are dissimilar: those of <italic><tp:taxon-name><tp:taxon-name-part taxon-name-part-type="genus" reg="Isonychia">I.</tp:taxon-name-part><tp:taxon-name-part taxon-name-part-type="species" reg="kiangsinensis">kiangsinensis</tp:taxon-name-part></tp:taxon-name></italic> are triangular but penes of <italic><tp:taxon-name><tp:taxon-name-part taxon-name-part-type="genus" reg="Isonychia">I.</tp:taxon-name-part><tp:taxon-name-part taxon-name-part-type="species" reg="guixiensis">guixiensis</tp:taxon-name-part></tp:taxon-name></italic> are nearly cylindrical with pointed apicolateral angles (Fig. <xref ref-type="fig" rid="F1">1G</xref>).</p></tp:treatment-sec><tp:treatment-sec sec-type="description" id="SECID0EWFAE"><title>Description.</title><p>See <xref ref-type="bibr" rid="B26">Wu et al. (1992)</xref>.</p></tp:treatment-sec><tp:treatment-sec sec-type="distribution" id="SECID0EAGAE"><title>Distribution.</title><p>China (Jiangxi province).</p></tp:treatment-sec><tp:treatment-sec sec-type="remarks" id="SECID0EFGAE"><title>Remarks.</title><p><xref ref-type="bibr" rid="B26">Wu et al. (1992)</xref> named two species, <italic><tp:taxon-name><tp:taxon-name-part taxon-name-part-type="genus" reg="Isonychia">I.</tp:taxon-name-part><tp:taxon-name-part taxon-name-part-type="species" reg="guixiensis">guixiensis</tp:taxon-name-part></tp:taxon-name> and <tp:taxon-name><tp:taxon-name-part taxon-name-part-type="genus" reg="Isonychia">I.</tp:taxon-name-part><tp:taxon-name-part taxon-name-part-type="species" reg="sinensis">sinensis</tp:taxon-name-part></tp:taxon-name></italic>, in a single paper, with the penes of <italic><tp:taxon-name><tp:taxon-name-part taxon-name-part-type="genus" reg="Isonychia">I.</tp:taxon-name-part><tp:taxon-name-part taxon-name-part-type="species" reg="guixiensis">guixiensis</tp:taxon-name-part></tp:taxon-name></italic> appearing remarkably small. After checking all types of those two species, we found no difference between them, and their abdominal markings are absolutely less distinct than those in the original figures of <xref ref-type="bibr" rid="B26">Wu et al. (1992)</xref>, and the synonymy of two species is confirmed here. Because the name of <italic><tp:taxon-name><tp:taxon-name-part taxon-name-part-type="genus" reg="Isonychia">I.</tp:taxon-name-part><tp:taxon-name-part taxon-name-part-type="species" reg="guixiensis">guixiensis</tp:taxon-name-part></tp:taxon-name></italic> is before <italic><tp:taxon-name><tp:taxon-name-part taxon-name-part-type="genus" reg="Isonychia">I.</tp:taxon-name-part><tp:taxon-name-part taxon-name-part-type="species" reg="sinensis">sinensis</tp:taxon-name-part></tp:taxon-name></italic> in the same paper, the former is retained as the valid name.</p></tp:treatment-sec><ref-list><ref id="B26"><mixed-citation xmlns:xlink="http://www.w3.org/1999/xlink" xlink:type="simple"><person-group><name name-style="western"><surname>Wu</surname><given-names>T</given-names></name><name name-style="western"><surname>Gui</surname><given-names>H</given-names></name><name name-style="western"><surname>Shi</surname><given-names>Z</given-names></name></person-group> (<year>1992</year>) <article-title>Two new species of genus <tp:taxon-name><tp:taxon-name-part taxon-name-part-type="genus">Isonychia</tp:taxon-name-part><tp:taxon-name-part taxon-name-part-type="infraspecific-rank">subgenus</tp:taxon-name-part><tp:taxon-name-part taxon-name-part-type="subgenus">Isonychia</tp:taxon-name-part></tp:taxon-name> sensu stricto (<tp:taxon-name><tp:taxon-name-part taxon-name-part-type="order">Ephemeriptera</tp:taxon-name-part></tp:taxon-name>: <tp:taxon-name><tp:taxon-name-part taxon-name-part-type="family">Isonychiidae</tp:taxon-name-part></tp:taxon-name>).</article-title><source>Journal of Nanjing Normal University</source><volume>15</volume>(<issue>2</issue>): <fpage>78</fpage>–<lpage>81</lpage>. [nature science]</mixed-citation></ref><ref id="B27"><mixed-citation xmlns:xlink="http://www.w3.org/1999/xlink" xlink:type="simple"><person-group><name name-style="western"><surname>You</surname><given-names>DS</given-names></name><name name-style="western"><surname>Gui</surname><given-names>H</given-names></name></person-group> (<year>1995</year>) <article-title><tp:taxon-name><tp:taxon-name-part taxon-name-part-type="order">Ephemeroptera</tp:taxon-name-part></tp:taxon-name>.</article-title><source>Economic Insect Fauna of China</source><volume>48</volume>: <fpage>21</fpage>–<lpage>28</lpage>.</mixed-citation></ref><ref id="B8"><mixed-citation xmlns:xlink="http://www.w3.org/1999/xlink" xlink:type="simple"><person-group><name name-style="western"><surname>Gui</surname><given-names>H</given-names></name><name name-style="western"><surname>Zhou</surname><given-names>CF</given-names></name></person-group> (<year>1999</year>) <article-title><tp:taxon-name><tp:taxon-name-part taxon-name-part-type="order">Ephemeroptera</tp:taxon-name-part></tp:taxon-name>.</article-title> In: <person-group><name name-style="western"><surname>Zheng</surname><given-names>LY</given-names></name><name name-style="western"><surname>Gui</surname><given-names>H</given-names></name></person-group> (<role>Eds</role>) <issue-title>Insect Classification.</issue-title><source>Nanjing Normal University Press, Nanjing, China</source>, <fpage>102</fpage>–<lpage>128</lpage>.</mixed-citation></ref><ref id="B19"><mixed-citation xmlns:xlink="http://www.w3.org/1999/xlink" xlink:type="simple"><person-group><name name-style="western"><surname>Su</surname><given-names>CR</given-names></name><name name-style="western"><surname>Zhu</surname><given-names>CD</given-names></name></person-group> (<year>1997</year>) <article-title>Observation on the chorion structure of four species of mayfly by scanning electron microscope.</article-title><source>Journal of Nanjing Normal University</source><volume>20</volume>(<issue>4</issue>): <fpage>121</fpage>–<lpage>123</lpage>. [nature science]</mixed-citation></ref><ref id="B29"><mixed-citation xmlns:xlink="http://www.w3.org/1999/xlink" xlink:type="simple"><person-group><name name-style="western"><surname>Zhou</surname><given-names>CF</given-names></name></person-group> (<year>2013</year>) <article-title>A species list of Chinese mayflies (<tp:taxon-name><tp:taxon-name-part taxon-name-part-type="class">Insecta</tp:taxon-name-part></tp:taxon-name>: <tp:taxon-name><tp:taxon-name-part taxon-name-part-type="order">Ephemeroptera</tp:taxon-name-part></tp:taxon-name>).</article-title><source>Biology of Inland waters</source><volume>6</volume>(<issue>2</issue>): <fpage>167</fpage>–<lpage>225</lpage>.</mixed-citation></ref></ref-list></tp:taxon-treatment>
