# Supplementary material for: ﻿A preliminary review of Isonychia Eaton, 1871 from Chinese mainland with a re-description of I.kiangsinensis Hsu, 1936 (Insecta, Ephemeroptera, Isonychiidae)
Source: Zookeys. 2023 Sep 4;1178:115–41. doi: 10.3897/zookeys.1178.104619 (PMC10846686; doi:10.3897/zookeys.1178.104619)
Supplement: XML Treatment for Isonychia ignota [file zookeys.1178.104619-treatment2.xml]

<!DOCTYPE tp:taxon-treatment
  PUBLIC "-//TaxonX//DTD Taxonomic Treatment Publishing DTD v0 20100105//EN" "tax-treatment-NSO.dtd">
<tp:taxon-treatment xmlns:tp="http://www.plazi.org/taxpub"><tp:treatment-meta><kwd-group><label>Taxon classification</label><kwd>
              <named-content content-type="kingdom">Animalia</named-content>
            </kwd><kwd>
              <named-content content-type="order">Ephemeroptera</named-content>
            </kwd><kwd>
              <named-content content-type="family">Isonychiidae</named-content>
            </kwd></kwd-group><mixed-citation publication-type="journal"><person-group><name><surname>Qiang</surname><given-names>Xin-He</given-names></name><name><surname>Zhou</surname><given-names>Chang-Fa</given-names></name></person-group><article-title>﻿A preliminary review of <italic><tp:taxon-name><tp:taxon-name-part taxon-name-part-type="genus" reg="Isonychia">Isonychia</tp:taxon-name-part></tp:taxon-name></italic> Eaton, 1871 from Chinese mainland with a re-description of <italic><tp:taxon-name><tp:taxon-name-part taxon-name-part-type="genus" reg="Isonychia">I.</tp:taxon-name-part><tp:taxon-name-part taxon-name-part-type="species" reg="kiangsinensis">kiangsinensis</tp:taxon-name-part></tp:taxon-name></italic> Hsu, 1936 (<tp:taxon-name><tp:taxon-name-part taxon-name-part-type="class">Insecta</tp:taxon-name-part></tp:taxon-name>, <tp:taxon-name><tp:taxon-name-part taxon-name-part-type="order">Ephemeroptera</tp:taxon-name-part></tp:taxon-name>, <tp:taxon-name><tp:taxon-name-part taxon-name-part-type="family">Isonychiidae</tp:taxon-name-part></tp:taxon-name>)</article-title><source>Zookeys</source><day>04</day><month>09</month><year>2023</year><volume>1178</volume><fpage>115</fpage><lpage>141</lpage><pub-id pub-id-type="doi">10.3897/zookeys.1178.104619</pub-id></mixed-citation></tp:treatment-meta><tp:nomenclature><label>﻿</label><tp:taxon-name>
            <object-id xmlns:xlink="http://www.w3.org/1999/xlink" content-type="arpha" xlink:type="simple">CB5D5418-18E3-5B1E-926A-3425FA28E1BC</object-id>
            <tp:taxon-name-part taxon-name-part-type="genus" reg="Isonychia">Isonychia</tp:taxon-name-part>
            <tp:taxon-name-part taxon-name-part-type="species" reg="ignota">ignota</tp:taxon-name-part>
          </tp:taxon-name><tp:taxon-authority>(Walker, 1853)</tp:taxon-authority><tp:nomenclature-citation-list><tp:nomenclature-citation><tp:taxon-name>
                <tp:taxon-name-part taxon-name-part-type="genus" reg="Baetis">Baetis</tp:taxon-name-part>
                <tp:taxon-name-part taxon-name-part-type="species" reg="ignotus">ignotus</tp:taxon-name-part>
              </tp:taxon-name><comment>Walker, 1853: 571 (type locality: unknown, probably western Europe; holotype, male, in Natural History Museum, London; figured by <xref ref-type="bibr" rid="B12">Kimmins 1960</xref>: 275).</comment></tp:nomenclature-citation><tp:nomenclature-citation><tp:taxon-name>
                <tp:taxon-name-part taxon-name-part-type="genus" reg="Isonychia">Isonychia</tp:taxon-name-part>
                <tp:taxon-name-part taxon-name-part-type="species" reg="ignota">ignota</tp:taxon-name-part>
              </tp:taxon-name><comment>: <xref ref-type="bibr" rid="B4">Eaton 1871</xref>: 135.</comment></tp:nomenclature-citation><tp:nomenclature-citation><tp:taxon-name>
                <tp:taxon-name-part taxon-name-part-type="genus" reg="Isonychia">Isonychia</tp:taxon-name-part>
                <tp:taxon-name-part taxon-name-part-type="species" reg="ferruginea">ferruginea</tp:taxon-name-part>
              </tp:taxon-name><comment>Albarda, 1878: 128 (synonymized by <xref ref-type="bibr" rid="B6">Eaton 1885</xref>: 205).</comment></tp:nomenclature-citation><tp:nomenclature-citation><tp:taxon-name>
                <tp:taxon-name-part taxon-name-part-type="genus" reg="Siphlurus">Siphlurus</tp:taxon-name-part>
              </tp:taxon-name><comment>sp.: <xref ref-type="bibr" rid="B16">Rostock 1878</xref>: 88 (synonymized by <xref ref-type="bibr" rid="B6">Eaton 1885</xref>: 205).</comment></tp:nomenclature-citation><tp:nomenclature-citation><tp:taxon-name>
                <tp:taxon-name-part taxon-name-part-type="genus" reg="Chirotonetes">Chirotonetes</tp:taxon-name-part>
                <tp:taxon-name-part taxon-name-part-type="species" reg="ignotus">ignotus</tp:taxon-name-part>
              </tp:taxon-name><comment>: <xref ref-type="bibr" rid="B6">Eaton 1885</xref>: 205.</comment></tp:nomenclature-citation><tp:nomenclature-citation><tp:taxon-name>
                <tp:taxon-name-part taxon-name-part-type="genus" reg="Palingenia">Palingenia</tp:taxon-name-part>
                <tp:taxon-name-part taxon-name-part-type="species" reg="roeselii">roeselii</tp:taxon-name-part>
              </tp:taxon-name><comment>Joly, 1871: 3 (adults and nymph) (transferred to <tp:taxon-name><tp:taxon-name-part taxon-name-part-type="genus" reg="Jolia">Jolia</tp:taxon-name-part></tp:taxon-name> by <xref ref-type="bibr" rid="B5">Eaton 1881</xref>: 192) (synonymized by <xref ref-type="bibr" rid="B15">Needham 1905</xref>: 28).</comment></tp:nomenclature-citation><tp:nomenclature-citation><tp:taxon-name><tp:taxon-name-part taxon-name-part-type="genus" reg="Isonychia">Isonychia</tp:taxon-name-part> (<tp:taxon-name-part taxon-name-part-type="subgenus" reg="Isonychia">Isonychia</tp:taxon-name-part>) <tp:taxon-name-part taxon-name-part-type="species" reg="ignota">ignota</tp:taxon-name-part></tp:taxon-name><comment>: Kondratieff and Voshell 1983: 134; <xref ref-type="bibr" rid="B21">Tiunova et al. 2004</xref>: 7 (nymph and adults).</comment></tp:nomenclature-citation><tp:nomenclature-citation><tp:taxon-name>
                <tp:taxon-name-part taxon-name-part-type="genus" reg="Isonychia">Isonychia</tp:taxon-name-part>
                <tp:taxon-name-part taxon-name-part-type="species" reg="hainanensis">hainanensis</tp:taxon-name-part>
              </tp:taxon-name><comment>She et You, 1988: 29 (adults) (synonymized by <xref ref-type="bibr" rid="B21">Tiunova et al. 2004</xref>: 7).</comment></tp:nomenclature-citation></tp:nomenclature-citation-list></tp:nomenclature><tp:treatment-sec sec-type="material" id="SECID0EFOAE"><title>Material examined.</title><p>3 male imagos, 9 female imagos, 8 male subimagos, 2 female subimagos, and 15 nymphs, Bawangling, Hainan Province, China, 14-IX-2015, collected by Qin Si, Junzhi Sun, Juanyan Luo.</p></tp:treatment-sec><tp:treatment-sec sec-type="diagnosis" id="SECID0EKOAE"><title>Diagnosis.</title><p>The nymph of this species can be identified by its body with a pale midline from head to abdominal terga VII, tergum X with dark posterior half, and its gills with spines along whole margins (Fig. <xref ref-type="fig" rid="F2">2A, B</xref>). The male imago is characterized by its wings without any markable painting or pigments, MP of hindwing forked more apically than MA, and two forking points are distinct (Fig. <xref ref-type="fig" rid="F2">2C, D</xref>), almost total dark forelegs, especially its foretarsi (apical segment usually darker) (Fig. <xref ref-type="fig" rid="F2">2G</xref>), penes with clear membranous processes ventrally, and apical margin of penis distinctly convex (Fig. <xref ref-type="fig" rid="F2">2H–J</xref>). The body color is almost brownish to dark brown, with a clear median, longitudinal, pale line on terga I–X, anterior margins of each tergum pale (Fig. <xref ref-type="fig" rid="F2">2F</xref>). Female imago has a similar color pattern of body and foreleg to the male. Veins of wings are reddish brown to dark, very clear. Posterior margin of sternum IX is shallowly concave (Fig. <xref ref-type="fig" rid="F2">2E</xref>).</p><fig id="F2" position="float" orientation="portrait"><object-id xmlns:xlink="http://www.w3.org/1999/xlink" content-type="doi" xlink:type="simple">10.3897/zookeys.1178.104619.figure2</object-id><object-id xmlns:xlink="http://www.w3.org/1999/xlink" content-type="arpha" xlink:type="simple">79374E3D-7783-53AF-9D5D-8BCB04508D7A</object-id><label>Figure 2.</label><caption><p>Imaginal and nymphal structures of <italic><tp:taxon-name><tp:taxon-name-part taxon-name-part-type="genus" reg="Isonychia">I.</tp:taxon-name-part><tp:taxon-name-part taxon-name-part-type="species" reg="ignota">ignota</tp:taxon-name-part></tp:taxon-name></italic><bold>A</bold> nymph (dorsal view) <bold>B</bold> gill VII <bold>C</bold> forewing of male <bold>D</bold> hindwing of male <bold>E</bold> subanal plate of female (ventral view) <bold>F</bold> body of male imago (dorsal view) <bold>G</bold> foreleg of male <bold>H</bold> male genitalia (ventral view) <bold>I</bold> penes (dorsal view) <bold>J</bold> membranous processes (ventral view).</p></caption><graphic xmlns:xlink="http://www.w3.org/1999/xlink" xlink:href="zookeys-1178-115_article-104619__-g002.jpg" position="float" orientation="portrait" xlink:type="simple" id="oo_901078.jpg"><uri content-type="original_file" xlink:type="simple">https://binary.pensoft.net/fig/901078</uri></graphic></fig><p>Generally, the males of this species can be identified by their uniform dark forelegs and shorter segment II of gonostyli. The nymphs can be classified by their gills (color and spine pattern) and color pattern of their abdomen.</p></tp:treatment-sec><tp:treatment-sec sec-type="description" id="SECID0EVQAE"><title>Description.</title><p>See <xref ref-type="bibr" rid="B21">Tiunova et al. (2004)</xref>.</p></tp:treatment-sec><tp:treatment-sec sec-type="distribution" id="SECID0E6QAE"><title>Distribution.</title><p>China (Hainan province); Mongolia; Russia; Western Europe (<xref ref-type="bibr" rid="B21">Tiunova et al. 2004</xref>).</p></tp:treatment-sec><tp:treatment-sec sec-type="remarks" id="SECID0EJRAE"><title>Remarks.</title><p>This species was first recorded in China as <italic><tp:taxon-name><tp:taxon-name-part taxon-name-part-type="genus" reg="Isonychia">I.</tp:taxon-name-part><tp:taxon-name-part taxon-name-part-type="species" reg="hainanensis">hainanensis</tp:taxon-name-part></tp:taxon-name></italic> by <xref ref-type="bibr" rid="B17">She and You (1988)</xref>. However, <xref ref-type="bibr" rid="B21">Tiunova et al. (2004)</xref> synonymized it with the species <italic><tp:taxon-name><tp:taxon-name-part taxon-name-part-type="genus" reg="Isonychia">I.</tp:taxon-name-part><tp:taxon-name-part taxon-name-part-type="species" reg="ignota">ignota</tp:taxon-name-part></tp:taxon-name></italic>. We checked the holotype of the former species and found only very delicate and slight differences between them, like color and shape of penes, but we believe those differences are caused by long-term storage in alcohol of the holotype. In April 2023, we also visited some localities of the types in Hainan Island, China, and collected many specimens of the genus <italic><tp:taxon-name><tp:taxon-name-part taxon-name-part-type="genus" reg="Isonychia">Isonychia</tp:taxon-name-part></tp:taxon-name></italic>. However, we did not find any of <italic><tp:taxon-name><tp:taxon-name-part taxon-name-part-type="genus" reg="Isonychia">I.</tp:taxon-name-part><tp:taxon-name-part taxon-name-part-type="species" reg="hainanensis">hainanensis</tp:taxon-name-part></tp:taxon-name></italic>. Therefore, we think this synonym is correct. Our record shows the species <italic><tp:taxon-name><tp:taxon-name-part taxon-name-part-type="genus" reg="Isonychia">I.</tp:taxon-name-part><tp:taxon-name-part taxon-name-part-type="species" reg="ignota">ignota</tp:taxon-name-part></tp:taxon-name></italic> has a wide distribution, from western Europe to southern China.</p></tp:treatment-sec><ref-list><ref id="B12"><mixed-citation xmlns:xlink="http://www.w3.org/1999/xlink" xlink:type="simple"><person-group><name name-style="western"><surname>Kimmins</surname><given-names>DE</given-names></name></person-group> (<year>1960</year>) <article-title>The <tp:taxon-name><tp:taxon-name-part taxon-name-part-type="order">Ephemeroptera</tp:taxon-name-part></tp:taxon-name> types of species described by A.E. Eaton, R. McLachlan and F. Walker, with particular reference to those in the British Museum (Natural History). Bulletin of the British Museum (Natural History).</article-title><source>Entomology</source><volume>9</volume>(<issue>4</issue>): <fpage>274</fpage>–<lpage>275</lpage>. <ext-link xlink:href="10.5962/bhl.part.27553" ext-link-type="doi" xlink:type="simple">https://doi.org/10.5962/bhl.part.27553</ext-link></mixed-citation></ref><ref id="B4"><mixed-citation xmlns:xlink="http://www.w3.org/1999/xlink" xlink:type="simple"><person-group><name name-style="western"><surname>Eaton</surname><given-names>AE</given-names></name></person-group> (<year>1871</year>) <article-title>A monograph on the <tp:taxon-name><tp:taxon-name-part taxon-name-part-type="family">Ephemeridae</tp:taxon-name-part></tp:taxon-name>.</article-title><source>The Transactions of the Entomological Society of London</source><volume>2</volume>: <fpage>1</fpage>–<lpage>135</lpage>.</mixed-citation></ref><ref id="B6"><mixed-citation xmlns:xlink="http://www.w3.org/1999/xlink" xlink:type="simple"><person-group><name name-style="western"><surname>Eaton</surname><given-names>AE</given-names></name></person-group> (<year>1885</year>) <article-title>A revisional monograph of recent <tp:taxon-name><tp:taxon-name-part taxon-name-part-type="family">Ephemeridae</tp:taxon-name-part></tp:taxon-name> or mayflies.</article-title><source>Transactions of the Linnean Society of London</source><volume>3</volume>: <fpage>205</fpage>–<lpage>206</lpage>. <ext-link xlink:href="10.1111%C2%AD/j.1096-3642.1883.tb01550c.x" ext-link-type="doi" xlink:type="simple">https://doi.org/10.1111­/j.1096-3642.1883.tb01550c.x</ext-link></mixed-citation></ref><ref id="B16"><mixed-citation xmlns:xlink="http://www.w3.org/1999/xlink" xlink:type="simple"><person-group><name name-style="western"><surname>Rostock</surname><given-names>M</given-names></name></person-group> (<year>1878</year>) Die Ephemeriden und Psociden Sachsens mit Berucksichtigung der meisten ubrigen deutschen Arten. Jahreshefte des Vereins für vaterländische Naturkunde in Württemberg. Zwickau: 76–100.</mixed-citation></ref><ref id="B5"><mixed-citation xmlns:xlink="http://www.w3.org/1999/xlink" xlink:type="simple"><person-group><name name-style="western"><surname>Eaton</surname><given-names>AE</given-names></name></person-group> (<year>1881</year>) <article-title>An announcement of new genera of the <tp:taxon-name><tp:taxon-name-part taxon-name-part-type="family">Ephemeridae</tp:taxon-name-part></tp:taxon-name>.</article-title><source>Entomologist’s Monthly Magazine</source><volume>17</volume>: <fpage>192</fpage>–<lpage>193</lpage>.</mixed-citation></ref><ref id="B15"><mixed-citation xmlns:xlink="http://www.w3.org/1999/xlink" xlink:type="simple"><person-group><name name-style="western"><surname>Needham</surname><given-names>JG</given-names></name></person-group> (<year>1905</year>) <tp:taxon-name><tp:taxon-name-part taxon-name-part-type="family">Ephemeridae</tp:taxon-name-part></tp:taxon-name>. Bulletin of the New York State Museum 86 (Entomology 23) 343: 17–62.</mixed-citation></ref><ref id="B21"><mixed-citation xmlns:xlink="http://www.w3.org/1999/xlink" xlink:type="simple"><person-group><name name-style="western"><surname>Tiunova</surname><given-names>TM</given-names></name><name name-style="western"><surname>Kluge</surname><given-names>NJ</given-names></name><name name-style="western"><surname>Ishiwata</surname><given-names>SI</given-names></name></person-group> (<year>2004</year>) <article-title>Revision of the East Palaearctic <italic><tp:taxon-name><tp:taxon-name-part taxon-name-part-type="genus">Isonychia</tp:taxon-name-part></tp:taxon-name></italic> (<tp:taxon-name><tp:taxon-name-part taxon-name-part-type="order">Ephemeroptera</tp:taxon-name-part></tp:taxon-name>).</article-title><source>Canadian Entomologist</source><volume>136</volume>: <fpage>1</fpage>–<lpage>41</lpage>. <ext-link xlink:href="10.4039/n02-108" ext-link-type="doi" xlink:type="simple">https://doi.org/10.4039/n02-108</ext-link></mixed-citation></ref><ref id="B17"><mixed-citation xmlns:xlink="http://www.w3.org/1999/xlink" xlink:type="simple"><person-group><name name-style="western"><surname>She</surname><given-names>SS</given-names></name><name name-style="western"><surname>You</surname><given-names>DS</given-names></name></person-group> (<year>1988</year>) <article-title>A new species of <italic><tp:taxon-name><tp:taxon-name-part taxon-name-part-type="genus">Isonychia</tp:taxon-name-part></tp:taxon-name></italic> from China (<tp:taxon-name><tp:taxon-name-part taxon-name-part-type="order">Ephemeroptera</tp:taxon-name-part></tp:taxon-name>: <tp:taxon-name><tp:taxon-name-part taxon-name-part-type="family">Oligoneuriidae</tp:taxon-name-part></tp:taxon-name>).</article-title><source>The Pan-Pacific Entomologist</source><volume>64</volume>(<issue>1</issue>): <fpage>29</fpage>–<lpage>31</lpage>.</mixed-citation></ref></ref-list></tp:taxon-treatment>
