# Supplementary material for: ﻿A preliminary review of Isonychia Eaton, 1871 from Chinese mainland with a re-description of I.kiangsinensis Hsu, 1936 (Insecta, Ephemeroptera, Isonychiidae)
Source: Zookeys. 2023 Sep 4;1178:115–41. doi: 10.3897/zookeys.1178.104619 (PMC10846686; doi:10.3897/zookeys.1178.104619)
Supplement: XML Treatment for Isonychia kiangsinensis [file zookeys.1178.104619-treatment3.xml]

<!DOCTYPE tp:taxon-treatment
  PUBLIC "-//TaxonX//DTD Taxonomic Treatment Publishing DTD v0 20100105//EN" "tax-treatment-NSO.dtd">
<tp:taxon-treatment xmlns:tp="http://www.plazi.org/taxpub"><tp:treatment-meta><kwd-group><label>Taxon classification</label><kwd>
              <named-content content-type="kingdom">Animalia</named-content>
            </kwd><kwd>
              <named-content content-type="order">Ephemeroptera</named-content>
            </kwd><kwd>
              <named-content content-type="family">Isonychiidae</named-content>
            </kwd></kwd-group><mixed-citation publication-type="journal"><person-group><name><surname>Qiang</surname><given-names>Xin-He</given-names></name><name><surname>Zhou</surname><given-names>Chang-Fa</given-names></name></person-group><article-title>﻿A preliminary review of <italic><tp:taxon-name><tp:taxon-name-part taxon-name-part-type="genus" reg="Isonychia">Isonychia</tp:taxon-name-part></tp:taxon-name></italic> Eaton, 1871 from Chinese mainland with a re-description of <italic><tp:taxon-name><tp:taxon-name-part taxon-name-part-type="genus" reg="Isonychia">I.</tp:taxon-name-part><tp:taxon-name-part taxon-name-part-type="species" reg="kiangsinensis">kiangsinensis</tp:taxon-name-part></tp:taxon-name></italic> Hsu, 1936 (<tp:taxon-name><tp:taxon-name-part taxon-name-part-type="class">Insecta</tp:taxon-name-part></tp:taxon-name>, <tp:taxon-name><tp:taxon-name-part taxon-name-part-type="order">Ephemeroptera</tp:taxon-name-part></tp:taxon-name>, <tp:taxon-name><tp:taxon-name-part taxon-name-part-type="family">Isonychiidae</tp:taxon-name-part></tp:taxon-name>)</article-title><source>Zookeys</source><day>04</day><month>09</month><year>2023</year><volume>1178</volume><fpage>115</fpage><lpage>141</lpage><pub-id pub-id-type="doi">10.3897/zookeys.1178.104619</pub-id></mixed-citation></tp:treatment-meta><tp:nomenclature><label>﻿</label><tp:taxon-name>
            <object-id xmlns:xlink="http://www.w3.org/1999/xlink" content-type="arpha" xlink:type="simple">80825DE5-1957-5897-B2EF-85F0915BF079</object-id>
            <tp:taxon-name-part taxon-name-part-type="genus" reg="Isonychia">Isonychia</tp:taxon-name-part>
            <tp:taxon-name-part taxon-name-part-type="species" reg="kiangsinensis">kiangsinensis</tp:taxon-name-part>
          </tp:taxon-name><tp:taxon-authority>Hsu, 1936</tp:taxon-authority><tp:nomenclature-citation-list><tp:nomenclature-citation><tp:taxon-name>
                <tp:taxon-name-part taxon-name-part-type="genus" reg="Isonychia">Isonychia</tp:taxon-name-part>
                <tp:taxon-name-part taxon-name-part-type="species" reg="kiangsinensis">kiangsinensis</tp:taxon-name-part>
              </tp:taxon-name><comment>Hsu, 1936: 323 (male, male subimago). Types from Shang Jao, Sheng Mi, Jiangxi province, China.</comment></tp:nomenclature-citation><tp:nomenclature-citation><tp:taxon-name>
                <tp:taxon-name-part taxon-name-part-type="genus" reg="Isonychia">Isonychia</tp:taxon-name-part>
                <tp:taxon-name-part taxon-name-part-type="species" reg="kiangsinensis">kiangsinensis</tp:taxon-name-part>
              </tp:taxon-name><comment>: <xref ref-type="bibr" rid="B7">Gui 1985</xref>: 80; <xref ref-type="bibr" rid="B28">You and Su 1987</xref>: 334 (nymph); <xref ref-type="bibr" rid="B27">You and Gui 1995</xref>: 23; <xref ref-type="bibr" rid="B18">Su and Zhou 1998</xref>: 28; <xref ref-type="bibr" rid="B9">Gui et al. 1999</xref>: 326; <xref ref-type="bibr" rid="B30">Zhou et al. 2015</xref>: 118 (adult, nymph); <xref ref-type="bibr" rid="B21">Tiunova et al. 2004</xref>: 2; <xref ref-type="bibr" rid="B24">Vasanth et al. 2019</xref>: 169; <xref ref-type="bibr" rid="B14">Muthukatturaja et al. 2021</xref>: 284).</comment></tp:nomenclature-citation></tp:nomenclature-citation-list></tp:nomenclature><tp:treatment-sec sec-type="material" id="SECID0EMWAE"><title>Material examined.</title><p>Designated neotype (male imago), Leiguling Water, Wuyishan Nature Reserve, Jiangxi Province, China, <named-content xmlns:xlink="http://www.w3.org/1999/xlink" content-type="dwc:verbatimCoordinates" xlink:type="simple"><named-content content-type="geo-json" specific-use="{&#34;type&#34;:&#34;Point&#34;,&#34;coordinates&#34;:[1602.183333,1679.366667]}" id="NCID0EVWAE" xlink:type="simple">27°99142′N, 117°89111′E</named-content></named-content>, 424 m, 4-VI-2005, collected by Lianfang Yang, Christy Jo Geraci. 80 male imagos, same data as the neotype; 1 male imago, 2 female imagos, 1 male subimago, 4 female subimagos, 1 nymph, and 7 exuviae of nymphs, grass carp Pond, Jingning She Autonomous County, Lishui City, Zhejiang Province, China, 11–12-VIII-2020, collected by Xuhongyi Zheng, Zhenxing Ma; 1 male imago, 5 female imagos, and 2 male subimagos, Dagu Mountain Scenic Area, Yi County, Huangshan City, Anhui Province, China, 4-X-2021, collected by Xuhongyi Zheng, Dewen Gong; 7 nymphs and 3 exuviae of nymphs, Nanping City, Fujian Province, China, <named-content xmlns:xlink="http://www.w3.org/1999/xlink" content-type="dwc:verbatimCoordinates" xlink:type="simple"><named-content content-type="geo-json" specific-use="{&#34;type&#34;:&#34;Point&#34;,&#34;coordinates&#34;:[118.127222,26.636667]}" id="NCID0E4WAE" xlink:type="simple">118°7′38″E, 26°38′12″N</named-content></named-content>, 190 m, 4-V-2021, collected by Zhengxin Ma, Xuhongyi Zheng; 16 male imagos and 20 female imagos, Daqiutan, Jiulianshan Forest Farm, Longnan County, Jiangxi Province, China, 10-XII-2005, collected by Changfa Zhou, Changhai Sun.</p></tp:treatment-sec><tp:treatment-sec sec-type="diagnosis" id="SECID0ECXAE"><title>Diagnosis.</title><p>The male imago of the species <italic><tp:taxon-name><tp:taxon-name-part taxon-name-part-type="genus" reg="Isonychia">I.</tp:taxon-name-part><tp:taxon-name-part taxon-name-part-type="species" reg="kiangsinensis">kiangsinensis</tp:taxon-name-part></tp:taxon-name></italic> can be identified by following characters: (1) the body is almost pink to reddish brown (Fig. <xref ref-type="fig" rid="F3">3A, D</xref>). (2) wings totally transparent except semitransparent pterostigma, without any other markable painting or pigments (Fig. <xref ref-type="fig" rid="F4">4A, B</xref>). (3) each penis near triangular with oblique apical margin (Fig. <xref ref-type="fig" rid="F4">4E</xref>); (4) inner margin of segment II of gonostylus slightly concave or straight; the combined length of segments III and IV subequal to segment II (Fig. <xref ref-type="fig" rid="F4">4C, D</xref>). (5) forefemora and foretibiae totally dark brown; foretarsal segments I–IV pale in basal half and dark in apical half, segment V gray to dark (Fig. <xref ref-type="fig" rid="F3">3E</xref>); (6) foretarsi are longer than tibiae, their length ratio is 1.1: 1.0 (Fig. <xref ref-type="fig" rid="F3">3E</xref>).</p><fig id="F3" position="float" orientation="portrait"><object-id xmlns:xlink="http://www.w3.org/1999/xlink" content-type="doi" xlink:type="simple">10.3897/zookeys.1178.104619.figure3</object-id><object-id xmlns:xlink="http://www.w3.org/1999/xlink" content-type="arpha" xlink:type="simple">E58EFE9E-2784-565A-AC22-A2F3982495EB</object-id><label>Figure 3.</label><caption><p>Structures of <italic><tp:taxon-name><tp:taxon-name-part taxon-name-part-type="genus" reg="Isonychia">I.</tp:taxon-name-part><tp:taxon-name-part taxon-name-part-type="species" reg="kiangsinensis">kiangsinensis</tp:taxon-name-part></tp:taxon-name></italic> male imago <bold>A</bold> habitus (lateral view) <bold>B</bold> head (dorsal view) <bold>C</bold> thorax (ventral view) <bold>D</bold> abdomen (dorsal view) <bold>E</bold> foreleg (arrow indicating the gill relics on forecoxa) <bold>F</bold> claw of foreleg <bold>G</bold> midleg <bold>H</bold> hindleg <bold>I</bold> claw of midleg.</p></caption><graphic xmlns:xlink="http://www.w3.org/1999/xlink" xlink:href="zookeys-1178-115_article-104619__-g003.jpg" position="float" orientation="portrait" xlink:type="simple" id="oo_901079.jpg"><uri content-type="original_file" xlink:type="simple">https://binary.pensoft.net/fig/901079</uri></graphic></fig><p>In contrast to <italic><tp:taxon-name><tp:taxon-name-part taxon-name-part-type="genus" reg="Isonychia">I.</tp:taxon-name-part><tp:taxon-name-part taxon-name-part-type="species" reg="ussurica">ussurica</tp:taxon-name-part><tp:taxon-name-part taxon-name-part-type="subspecies" reg="ussurica">ussurica</tp:taxon-name-part></tp:taxon-name></italic> Bajkova, 1970, <italic><tp:taxon-name><tp:taxon-name-part taxon-name-part-type="genus" reg="Isonychia">I.</tp:taxon-name-part><tp:taxon-name-part taxon-name-part-type="species" reg="ussurica">ussurica</tp:taxon-name-part><tp:taxon-name-part taxon-name-part-type="subspecies" reg="sibirica">sibirica</tp:taxon-name-part></tp:taxon-name></italic><xref ref-type="bibr" rid="B21">Tiunova et al., 2004</xref>, and <italic><tp:taxon-name><tp:taxon-name-part taxon-name-part-type="genus" reg="Isonychia">I.</tp:taxon-name-part><tp:taxon-name-part taxon-name-part-type="species" reg="vshivkovae">vshivkovae</tp:taxon-name-part><tp:taxon-name-part taxon-name-part-type="subspecies" reg="vshivkovae">vshivkovae</tp:taxon-name-part></tp:taxon-name></italic><xref ref-type="bibr" rid="B21">Tiunova et al., 2004</xref> (see below), <italic><tp:taxon-name><tp:taxon-name-part taxon-name-part-type="genus" reg="Isonychia">I.</tp:taxon-name-part><tp:taxon-name-part taxon-name-part-type="species" reg="radhae">radhae</tp:taxon-name-part></tp:taxon-name></italic><xref ref-type="bibr" rid="B14">Muthukatturaja et al., 2021</xref>, forewings of <italic><tp:taxon-name><tp:taxon-name-part taxon-name-part-type="genus" reg="Isonychia">I.</tp:taxon-name-part><tp:taxon-name-part taxon-name-part-type="species" reg="kiangsinensis">kiangsinensis</tp:taxon-name-part></tp:taxon-name></italic> are transparent, without clear markings (Fig. <xref ref-type="fig" rid="F4">4A, B</xref>). Unlike <italic><tp:taxon-name><tp:taxon-name-part taxon-name-part-type="genus" reg="Isonychia">I.</tp:taxon-name-part><tp:taxon-name-part taxon-name-part-type="species" reg="guixiensis">guixiensis</tp:taxon-name-part></tp:taxon-name></italic>, <italic><tp:taxon-name><tp:taxon-name-part taxon-name-part-type="genus" reg="Isonychia">I.</tp:taxon-name-part><tp:taxon-name-part taxon-name-part-type="species" reg="ignota">ignota</tp:taxon-name-part></tp:taxon-name></italic>, and <italic><tp:taxon-name><tp:taxon-name-part taxon-name-part-type="genus" reg="Isonychia">I.</tp:taxon-name-part><tp:taxon-name-part taxon-name-part-type="species" reg="moyarensis">moyarensis</tp:taxon-name-part></tp:taxon-name></italic><xref ref-type="bibr" rid="B24">Vasanth et al., 2019</xref>, abdomen of <italic><tp:taxon-name><tp:taxon-name-part taxon-name-part-type="genus" reg="Isonychia">I.</tp:taxon-name-part><tp:taxon-name-part taxon-name-part-type="species" reg="kiangsinensis">kiangsinensis</tp:taxon-name-part></tp:taxon-name></italic> is pink to reddish, with a distinct median pale line but without any obvious dark markings (Fig. <xref ref-type="fig" rid="F3">3D</xref>). Although <italic><tp:taxon-name><tp:taxon-name-part taxon-name-part-type="genus" reg="Isonychia">I.</tp:taxon-name-part><tp:taxon-name-part taxon-name-part-type="species" reg="kiangsinensis">kiangsinensis</tp:taxon-name-part></tp:taxon-name></italic> and <italic><tp:taxon-name><tp:taxon-name-part taxon-name-part-type="genus" reg="Isonychia">I.</tp:taxon-name-part><tp:taxon-name-part taxon-name-part-type="species" reg="ignota">ignota</tp:taxon-name-part></tp:taxon-name></italic> have similar transparent wings and gonostyli (segment II is relatively short), their penes and forelegs are different: (1) <italic><tp:taxon-name><tp:taxon-name-part taxon-name-part-type="genus" reg="Isonychia">I.</tp:taxon-name-part><tp:taxon-name-part taxon-name-part-type="species" reg="kiangsinensis">kiangsinensis</tp:taxon-name-part></tp:taxon-name></italic> has triangular penes (Fig. <xref ref-type="fig" rid="F4">4C–E</xref>), but those of <italic><tp:taxon-name><tp:taxon-name-part taxon-name-part-type="genus" reg="Isonychia">I.</tp:taxon-name-part><tp:taxon-name-part taxon-name-part-type="species" reg="ignota">ignota</tp:taxon-name-part></tp:taxon-name></italic> are nearly cylindrical with convex apical margins; (2) foretarsi of <italic><tp:taxon-name><tp:taxon-name-part taxon-name-part-type="genus" reg="Isonychia">I.</tp:taxon-name-part><tp:taxon-name-part taxon-name-part-type="species" reg="kiangsinensis">kiangsinensis</tp:taxon-name-part></tp:taxon-name></italic> have pale basal 1/2 and dark apical 1/2 (Fig. <xref ref-type="fig" rid="F3">3E</xref>), but those of <italic><tp:taxon-name><tp:taxon-name-part taxon-name-part-type="genus" reg="Isonychia">I.</tp:taxon-name-part><tp:taxon-name-part taxon-name-part-type="species" reg="ignota">ignota</tp:taxon-name-part></tp:taxon-name></italic> are totally dark; (3) foretarsi of <italic><tp:taxon-name><tp:taxon-name-part taxon-name-part-type="genus" reg="Isonychia">I.</tp:taxon-name-part><tp:taxon-name-part taxon-name-part-type="species" reg="kiangsinensis">kiangsinensis</tp:taxon-name-part></tp:taxon-name></italic> are longer than foretibiae while foretarsi of <italic><tp:taxon-name><tp:taxon-name-part taxon-name-part-type="genus" reg="Isonychia">I.</tp:taxon-name-part><tp:taxon-name-part taxon-name-part-type="species" reg="ignota">ignota</tp:taxon-name-part></tp:taxon-name></italic> are subequal to or shorter than foretibiae.</p><fig id="F4" position="float" orientation="portrait"><object-id xmlns:xlink="http://www.w3.org/1999/xlink" content-type="doi" xlink:type="simple">10.3897/zookeys.1178.104619.figure4</object-id><object-id xmlns:xlink="http://www.w3.org/1999/xlink" content-type="arpha" xlink:type="simple">6C0E8644-D1CC-560F-B13E-34919DCC5D06</object-id><label>Figure 4.</label><caption><p>Male structures of <italic><tp:taxon-name><tp:taxon-name-part taxon-name-part-type="genus" reg="Isonychia">I.</tp:taxon-name-part><tp:taxon-name-part taxon-name-part-type="species" reg="kiangsinensis">kiangsinensis</tp:taxon-name-part></tp:taxon-name></italic><bold>A–E</bold> male imago <bold>F–G</bold> male subimago <bold>A</bold> forewing <bold>B</bold> hindwing <bold>C</bold> male genitalia (ventral view) <bold>D</bold> male genitalia (dorsal view) <bold>E</bold> penes (ventral view) <bold>F</bold> habitus (lateral view) <bold>G</bold> genitalia (ventral view).</p></caption><graphic xmlns:xlink="http://www.w3.org/1999/xlink" xlink:href="zookeys-1178-115_article-104619__-g004.jpg" position="float" orientation="portrait" xlink:type="simple" id="oo_901080.jpg"><uri content-type="original_file" xlink:type="simple">https://binary.pensoft.net/fig/901080</uri></graphic></fig><p>Four characters can be used to separate nymphs of <italic><tp:taxon-name><tp:taxon-name-part taxon-name-part-type="genus" reg="Isonychia">I.</tp:taxon-name-part><tp:taxon-name-part taxon-name-part-type="species" reg="kiangsinensis">kiangsinensis</tp:taxon-name-part></tp:taxon-name></italic> from other species: (1) abdominal terga I–X with clear pale median longitudinal line (Fig. <xref ref-type="fig" rid="F7">7A, C</xref>), (2) each gill lobe with two to three spots, the largest one in the middle dark purple, (3) gill lobes VI and VII with spines on apical margins (Fig. <xref ref-type="fig" rid="F10">10F, G</xref>). (4) Tergum X pale in anterior 1/2, brown in posterior 1/2 (Fig. <xref ref-type="fig" rid="F10">10J</xref>). Compared to known nymphs of Asian <italic><tp:taxon-name><tp:taxon-name-part taxon-name-part-type="genus" reg="Isonychia">Isonychia</tp:taxon-name-part></tp:taxon-name></italic> species, gills of <italic><tp:taxon-name><tp:taxon-name-part taxon-name-part-type="genus" reg="Isonychia">I.</tp:taxon-name-part><tp:taxon-name-part taxon-name-part-type="species" reg="kiangsinensis">kiangsinensis</tp:taxon-name-part></tp:taxon-name></italic> usually have three markings, a large median purple one and two small brown ones. This character is somewhat unique. Generally, this species is larger, more reddish than others, and is distributed south of Yangtze River, China.</p></tp:treatment-sec><tp:treatment-sec sec-type="description" id="SECID0EUDAG"><title>Description.</title><p>Also see <xref ref-type="bibr" rid="B10">Hsu (1936)</xref> or <xref ref-type="bibr" rid="B28">You and Su (1987)</xref>. <bold><italic>Male imago</italic></bold> (in alcohol, Figs <xref ref-type="fig" rid="F3">3</xref>, <xref ref-type="fig" rid="F4">4</xref>): body length 15.0–16.0 mm, cerci 33.0–35.0 mm, forewings 14.0–15.0 mm, hindwings 7.0–8.0 mm. Body generally pink to reddish brown, head, and thorax slightly deeper than abdomen (Fig. <xref ref-type="fig" rid="F3">3A–D</xref>). Head: compound eyes almost covered all head, with dark 1/3 lower portion and grey to dark 2/3 upper portion; two eyes contiguous or near contiguous, only a very narrow suture between them. Ocelli with dark basal band, upper portion pale. Antennae pale, ventral surface of scape and pedicle pigmented with brown dots or irregular markings. Anterior margin of head nearly straight (Fig. <xref ref-type="fig" rid="F3">3B</xref>). Thorax: pronotum and anterior 1/3 mesonotum with clear dark brown longitudinal stripes but midline pale, median 1/3 mesonotum with a pair of dark brown oblique stripes sub-medially, mesoscutellum and metascutellum dark, other parts reddish brown to brown, including sterna. Basisternum of mesothorax narrowed progressively from anterior to posterior, apex bluntly expanded (Fig. <xref ref-type="fig" rid="F3">3C</xref>).</p><p>Wings totally transparent except semi-hyaline pterostigma, crossveins of all wings clear (Fig. <xref ref-type="fig" rid="F4">4A, B</xref>). Veins of forewings yellowish to reddish, MA forked at apical 1/3, MP forked slightly baser than Rs, asymmetrical; four pairs of forked and two unforked intercalaries between CuA and CuP, A connecting to hind margin with two veinlets (Fig. <xref ref-type="fig" rid="F4">4A</xref>). Hindwings with very shallow and blunt costal process at base. MA and MP forked equally, both of them forked symmetrical (Fig. <xref ref-type="fig" rid="F4">4B</xref>). Forelegs with deep reddish or chocolate forefemora and tibiae, apical 1/2 of each tarsus except segment V dark but basal 1/2 pale, segment V of foretarsi pale to grey (Fig. <xref ref-type="fig" rid="F3">3E</xref>); gill relics of forecoxa gray to dark (Fig. <xref ref-type="fig" rid="F3">3E</xref>); two claws similar, blunt, and plate-like (Fig. <xref ref-type="fig" rid="F3">3F</xref>). Midleg and hindleg pale, claws similar too but both of them acute (Fig. <xref ref-type="fig" rid="F3">3G–I</xref>). Length ratio of forefemora: tibiae: tarsi = 1.0: 1.4: 1.6, length ratio of foretarsal segments from I to V = 1.0: 0.8: 0.6: 0.5: 0.4; length ratio of mid-femora: tibiae: tarsi = 1.0: 1.3: 0.6, length ratio of mid-tarsal segments from I to V = 1.0: 1.2: 0.8: 0.8: 1.4; length ratio of hind femora: tibiae: tarsi = 1.0: 0.9: 0.5, length ratio of hind-tarsal segments from I to V = 1.0: 0.9: 0.7: 0.5: 1.2. Abdomen: terga reddish brown to pink, with a median longitudinal pale line, posterior margins of each tergum brown to dark, deeper than other parts. Base of cerci reddish brown, other part pale, surface with tiny setae. Terminal filament pale to reddish brown, six or seven segments (Fig. <xref ref-type="fig" rid="F3">3D</xref>). Genitalia: subgenital plate deeply incaved with a semi-circular median lobe; inner surface of second segment of gonostylus concave; length ratio of four segments of gonostylus from base to apex = 1.0: 7.0: 3.5: 2.5 (Fig. <xref ref-type="fig" rid="F4">4C, D</xref>). Two penes fused at basal 1/3 but bifurcated at apical 2/3, slightly bent laterally; each penis near triangular with a sharp apex (Fig. <xref ref-type="fig" rid="F4">4E</xref>).</p><p><bold><italic>Male subimago</italic></bold> (in alcohol, Fig. <xref ref-type="fig" rid="F4">4F, G</xref>): body length 12.0–13.0 mm, cerci 19.0–20.0 mm. Length ratio of forefemora: tibiae: tarsi = 1.0: 1.1: 1.0, length ratio of foretarsal segments I: II: III: IV: V = 1.0: 0.6: 0.6: 0.6: 0.8; length ratio of mid-femora: tibiae: tarsi = 1.0: 0.8: 0.4, length ratio of mid-tarsal segments I: II: III: IV: V = 1.0: 0.7: 0.8: 0.4: 1.0; length ratio of hind femora: tibiae: tarsi = 1.0: 0.6: 0.5, length ratio of hind-tarsal segments I: II: III: IV: V = 1.0: 0.8: 0.5: 0.6: 1.5. Body duller than male imago, wings semi-hyaline, amber to brown. Crossveins of wings surrounded with grey to dark cloud (Fig. <xref ref-type="fig" rid="F4">4F</xref>). Genitalia generally similar to those of male imago but apical margin of penes only slightly oblique, second segment of gonostylus thickened (Fig. <xref ref-type="fig" rid="F4">4G</xref>).</p><p><bold><italic>Female imago</italic></bold> (in alcohol, Figs <xref ref-type="fig" rid="F5">5</xref>, <xref ref-type="fig" rid="F6">6</xref>): body length 20.0–21.0 mm, cerci 42.0–44.0 mm, forewings 19.0–20.0 mm, hindwings 7.8–8.8 mm. Length ratio of forefemora: tibiae: tarsi = 1.0: 1.5: 1.6, and length ratio of foretarsal segments from I to V = 1.0: 0.9: 0.8: 0.5: 0.8; length ratio of mid-femora: tibiae: tarsi = 1.0: 1.1: 0.5, and length ratio of mid-tarsal segments from I to V = 1.0: 0.9: 0.6: 0.6: 1.5; length ratio of hind femora: tibiae: tarsi = 1.0: 0.8: 0.5, and length ratio of hind-tarsal segments from I to V = 1.0: 0.9: 0.5: 0.5: 1.5. Body color pattern similar to male but paler (Fig. <xref ref-type="fig" rid="F5">5A</xref>). Compound eyes dark, distance between them ~ 3× diameter of ocellus. Two dark dots on occiput nearby eyes (Fig. <xref ref-type="fig" rid="F5">5C</xref>). Gill relics of forecoxa gray to dark (Fig. <xref ref-type="fig" rid="F5">5D</xref>). Veins of wings clearer than males, MP of hindwing forked more apically than MA (Fig. <xref ref-type="fig" rid="F6">6A, B</xref>). Abdomen more reddish than male, posterior 1/2 of tergum and sternum usually deeper than anterior 1/2 (Fig. <xref ref-type="fig" rid="F5">5E</xref>). Sternum VII extended posteriorly into a small lobe (Fig. <xref ref-type="fig" rid="F6">6D, E</xref>), sternum IX narrowed progressively and smoothly from base, posterior margin incaved into semi-circular shape (Fig. <xref ref-type="fig" rid="F6">6C</xref>).</p><fig id="F5" position="float" orientation="portrait"><object-id xmlns:xlink="http://www.w3.org/1999/xlink" content-type="doi" xlink:type="simple">10.3897/zookeys.1178.104619.figure5</object-id><object-id xmlns:xlink="http://www.w3.org/1999/xlink" content-type="arpha" xlink:type="simple">DBAE84AC-5F61-50DF-B885-30519AFC4610</object-id><label>Figure 5.</label><caption><p>Female structures of <italic><tp:taxon-name><tp:taxon-name-part taxon-name-part-type="genus" reg="Isonychia">I.</tp:taxon-name-part><tp:taxon-name-part taxon-name-part-type="species" reg="kiangsinensis">kiangsinensis</tp:taxon-name-part></tp:taxon-name></italic><bold>A</bold> imago (lateral view) <bold>B</bold> subimago (lateral view) <bold>C</bold> head of imago (dorsal view) <bold>D</bold> head and prothorax of imago (ventral view, arrow indicating the gill relics on forecoxa) <bold>E</bold> abdomen of imago (dorsal view).</p></caption><graphic xmlns:xlink="http://www.w3.org/1999/xlink" xlink:href="zookeys-1178-115_article-104619__-g005.jpg" position="float" orientation="portrait" xlink:type="simple" id="oo_901081.jpg"><uri content-type="original_file" xlink:type="simple">https://binary.pensoft.net/fig/901081</uri></graphic></fig><fig id="F6" position="float" orientation="portrait"><object-id xmlns:xlink="http://www.w3.org/1999/xlink" content-type="doi" xlink:type="simple">10.3897/zookeys.1178.104619.figure6</object-id><object-id xmlns:xlink="http://www.w3.org/1999/xlink" content-type="arpha" xlink:type="simple">9550F778-BCB7-592C-8F29-BD558E879F39</object-id><label>Figure 6.</label><caption><p>Structures of <italic><tp:taxon-name><tp:taxon-name-part taxon-name-part-type="genus" reg="Isonychia">I.</tp:taxon-name-part><tp:taxon-name-part taxon-name-part-type="species" reg="kiangsinensis">kiangsinensis</tp:taxon-name-part></tp:taxon-name></italic> female imago <bold>A</bold> forewing <bold>B</bold> hindwing <bold>C</bold> subanal plate <bold>D</bold> abdominal segments VII–X (ventral view) <bold>E</bold> abdominal segments VII–X (lateral view).</p></caption><graphic xmlns:xlink="http://www.w3.org/1999/xlink" xlink:href="zookeys-1178-115_article-104619__-g006.jpg" position="float" orientation="portrait" xlink:type="simple" id="oo_901082.jpg"><uri content-type="original_file" xlink:type="simple">https://binary.pensoft.net/fig/901082</uri></graphic></fig><p><bold><italic>Female subimago</italic></bold> (in alcohol, Fig. <xref ref-type="fig" rid="F5">5B</xref>): body length 14.0–15.0 mm, cerci 17.0–18.0 mm. Length ratio of forefemora: tibiae: tarsi = 1.0: 1.3: 0.6, length ratio of foretarsal segments I: II: III: IV: V = 1.0: 0.6: 0.7: 0.4: 0.8; length ratio of mid femora: tibiae: tarsi = 1.0: 0.7: 0.4, length ratio of mid-tarsal segments I: II: III: IV: V = 1.0: 0.8: 0.6: 0.4: 1.2; length ratio of hind femora: tibiae: tarsi = 1.0: 0.7: 0.3, length ratio of hind-tarsal segments I: II: III: IV: V = 1.0: 0.7: 0.6: 0.5: 1.5. Similar to female imago but body duller and wings semi-hyaline, amber to brown.</p><p><bold><italic>Nymph</italic></bold> (in alcohol, Figs <xref ref-type="fig" rid="F7">7</xref>–<xref ref-type="fig" rid="F10">10</xref>): body length 13.0–17.0 mm, cerci 8.0–10.0 mm, terminal filament 5.0–6.5 mm; body brown to dark amber, with a clear pale median longitudinal line; legs and tail with pale and dark bands, gills with purple markings (Fig. <xref ref-type="fig" rid="F7">7A–D</xref>). Head: genae brown, lateral 1/3 clypeus brown but median 1/3 pale; scape and pedicel of antennae darker than others, antennae smooth. Length of antennae ~ 3× width of head. Frontal carina pale, area between three ocelli brown, midline of head pale, area between median ocellus and compound eyes pale too. Frontal carina between two antennae, very sharp. Vertex smooth and convex. Dark base of ocelli clear (Fig. <xref ref-type="fig" rid="F7">7E, G</xref>).</p><fig id="F7" position="float" orientation="portrait"><object-id xmlns:xlink="http://www.w3.org/1999/xlink" content-type="doi" xlink:type="simple">10.3897/zookeys.1178.104619.figure7</object-id><object-id xmlns:xlink="http://www.w3.org/1999/xlink" content-type="arpha" xlink:type="simple">63F26FD8-0155-5E45-9BBE-C3251C386D6D</object-id><label>Figure 7.</label><caption><p>Nymphal structures of <italic><tp:taxon-name><tp:taxon-name-part taxon-name-part-type="genus" reg="Isonychia">I.</tp:taxon-name-part><tp:taxon-name-part taxon-name-part-type="species" reg="kiangsinensis">kiangsinensis</tp:taxon-name-part></tp:taxon-name></italic><bold>A</bold> female nymph (dorsal view) <bold>B</bold> female nymph (ventral view) <bold>C</bold> male nymph (dorsal view) <bold>D</bold> male nymph (ventral view) <bold>E</bold> head of female <bold>F</bold> thorax of female (ventral view) <bold>G</bold> antenna <bold>H</bold> caudal filaments.</p></caption><graphic xmlns:xlink="http://www.w3.org/1999/xlink" xlink:href="zookeys-1178-115_article-104619__-g007.jpg" position="float" orientation="portrait" xlink:type="simple" id="oo_901083.jpg"><uri content-type="original_file" xlink:type="simple">https://binary.pensoft.net/fig/901083</uri></graphic></fig><p>Mouthparts: dorsal surface and anterior margin of labrum with long hair-like setae, dorsal surface with additional bristles, ventral surface with two oblique lines of hair-like setae; anterior margin almost straight, lateral margins slightly convex (Fig. <xref ref-type="fig" rid="F8">8A</xref>). Left mandible: apex of both inner and outer incisor divided into three denticles, outer incisor slightly thinner than inner one; prostheca composed with a distinct spur and a tuft of spines (Fig. <xref ref-type="fig" rid="F8">8B</xref>). Right mandible: outer and inner incisor divided into two denticles, prostheca composed with a tuft of spines, a line of hair-like setae on mesal margin near molar (Fig. <xref ref-type="fig" rid="F8">8C</xref>). Hypopharynx: lingua nearly circular, with hair-like setae on ventral apex; superlinguae with straight lateral margins, apex with hair-like setae too (Fig. <xref ref-type="fig" rid="F8">8D</xref>). Maxillary palpi yellowish brown, length ratio of segments I and II = 1.0: 2.0; apical segment covered with dense hair-like setae and slightly broader than basal one. Two gill tufts between maxilla and labium (Fig. <xref ref-type="fig" rid="F8">8E</xref>). Galea-lacinia of maxilla with two apical canines, mesal margin with a row of hair-like setae, one distinct spine among them. Crown of maxilla and outer 1/2 surface of both sides with hair-like setae, an additional row of short hair-like setae near canine on ventral surface (Fig. <xref ref-type="fig" rid="F8">8F</xref>). Glossae and paraglossae of labium heart-shaped, the latter broader than the former, surface of them with dense hair-like setae, those on margins longer. Labial palpi darker, basal segment: apical segment = 1.0: 2.0, outer margin with long hair-like setae, inner 1/2 surface of it with brush-like setae (Fig. <xref ref-type="fig" rid="F8">8G</xref>).</p><fig id="F8" position="float" orientation="portrait"><object-id xmlns:xlink="http://www.w3.org/1999/xlink" content-type="doi" xlink:type="simple">10.3897/zookeys.1178.104619.figure8</object-id><object-id xmlns:xlink="http://www.w3.org/1999/xlink" content-type="arpha" xlink:type="simple">1036905F-68AA-5E7F-A727-4F948CA12D9E</object-id><label>Figure 8.</label><caption><p>Mouthparts of <italic><tp:taxon-name><tp:taxon-name-part taxon-name-part-type="genus" reg="Isonychia">I.</tp:taxon-name-part><tp:taxon-name-part taxon-name-part-type="species" reg="kiangsinensis">kiangsinensis</tp:taxon-name-part></tp:taxon-name></italic> nymph <bold>A</bold> labrum <bold>B</bold> left mandible <bold>C</bold> right mandible <bold>D</bold> hypopharynx <bold>E</bold> maxilla <bold>F</bold> galea-lacinia of maxilla <bold>G</bold> labium.</p></caption><graphic xmlns:xlink="http://www.w3.org/1999/xlink" xlink:href="zookeys-1178-115_article-104619__-g008.jpg" position="float" orientation="portrait" xlink:type="simple" id="oo_901084.jpg"><uri content-type="original_file" xlink:type="simple">https://binary.pensoft.net/fig/901084</uri></graphic></fig><p>Thorax: color brown, with a median pale line and several irregular pale dots or markings on dorsal surface. Mesosternum and metasternum with a projection respectively directed posteriorly, the latter one broader and shorter (Fig. <xref ref-type="fig" rid="F7">7F</xref>). Gill tuft on forecoxa with pale body but gray filaments. Femora of foreleg with three pale bands on base, middle and apex respectively, tibiae with two pale bands on base and apex, apical 1/2 of tarsi pale, claw pale but with golden apex (Fig. <xref ref-type="fig" rid="F9">9A</xref>). Inner margin of foreleg with long hair-like setae but outer margin with bristles; apical spine of tibiae ~ 3/4 tarsi, it slightly bent. Claw with five or six denticles (Fig. <xref ref-type="fig" rid="F9">9B</xref>). Femora: tibiae: tarsi of foreleg = 1.0: 1.0: 0.6. Color pattern of midleg similar to foreleg, both outer and inner margins with spine-like setae only. Claw of midleg with eight or nine denticles (Fig. <xref ref-type="fig" rid="F9">9C, D</xref>). Femora: tibiae: tarsi of midleg = 1.0: 0.6: 0.4. Color and setae pattern of hind leg similar to midleg (Fig. <xref ref-type="fig" rid="F9">9E</xref>). Ventral cleft of hind femora usually with four spines (Fig. <xref ref-type="fig" rid="F9">9F</xref>). Femora: tibiae: tarsi of hind leg = 1.0: 0.5: 0.3.</p><fig id="F9" position="float" orientation="portrait"><object-id xmlns:xlink="http://www.w3.org/1999/xlink" content-type="doi" xlink:type="simple">10.3897/zookeys.1178.104619.figure9</object-id><object-id xmlns:xlink="http://www.w3.org/1999/xlink" content-type="arpha" xlink:type="simple">50A5683A-BB90-55E3-9D4F-C6BAB82FEF9C</object-id><label>Figure 9.</label><caption><p>Nymphal legs of <italic><tp:taxon-name><tp:taxon-name-part taxon-name-part-type="genus" reg="Isonychia">I.</tp:taxon-name-part><tp:taxon-name-part taxon-name-part-type="species" reg="kiangsinensis">kiangsinensis</tp:taxon-name-part></tp:taxon-name></italic><bold>A</bold> foreleg <bold>B</bold> apical spine of foretibiae <bold>C</bold> midleg <bold>D</bold> claw of midleg <bold>E</bold> hind leg <bold>F</bold> ventral cleft of hind femur (ventral view).</p></caption><graphic xmlns:xlink="http://www.w3.org/1999/xlink" xlink:href="zookeys-1178-115_article-104619__-g009.jpg" position="float" orientation="portrait" xlink:type="simple" id="oo_901085.jpg"><uri content-type="original_file" xlink:type="simple">https://binary.pensoft.net/fig/901085</uri></graphic></fig><p>Abdomen: brown, with a pale median line on terga I–VI, an additional pair of pale median oval dots beside line. Posterolateral angles of terga I–VII extended into blunt lobe while those of terga VIII and IX extended into spines (Fig. <xref ref-type="fig" rid="F7">7A–D</xref>). Gills I–VII similar in color and structure but larger progressively from anterior to posterior except dorsal gill lobes I–V without apical spines. Each gill lobe with three sclerotized ribs, two along margins and one nearly on middle of dorsal surface. Each gill with three purple dots, a bigger median one, a small apical one and the smallest anterolateral one. Front margin of each gill lobe slightly straighter than hind margin; ventral gill filament tuft with purple median 1/2, other parts pale (Fig. <xref ref-type="fig" rid="F10">10A–G</xref>). Sternite IX with distinct semi-circular shape cleft in both sexes (Fig. <xref ref-type="fig" rid="F10">10H, I</xref>). Anterior 1/2 of tergum X pale, posterior 1/2 brown (Fig. <xref ref-type="fig" rid="F10">10J</xref>).</p><fig id="F10" position="float" orientation="portrait"><object-id xmlns:xlink="http://www.w3.org/1999/xlink" content-type="doi" xlink:type="simple">10.3897/zookeys.1178.104619.figure10</object-id><object-id xmlns:xlink="http://www.w3.org/1999/xlink" content-type="arpha" xlink:type="simple">6D96B0A7-8512-5617-9CE7-3BAD5105F5E6</object-id><label>Figure 10.</label><caption><p>Nymphal structures of <italic><tp:taxon-name><tp:taxon-name-part taxon-name-part-type="genus" reg="Isonychia">I.</tp:taxon-name-part><tp:taxon-name-part taxon-name-part-type="species" reg="kiangsinensis">kiangsinensis</tp:taxon-name-part></tp:taxon-name></italic><bold>A</bold>–<bold>G</bold> gills I–VII <bold>H</bold> female sternite IX (ventral view) <bold>I</bold> male sternite IX (ventral view) <bold>J</bold> tergite X (dorsal view).</p></caption><graphic xmlns:xlink="http://www.w3.org/1999/xlink" xlink:href="zookeys-1178-115_article-104619__-g010.jpg" position="float" orientation="portrait" xlink:type="simple" id="oo_901086.jpg"><uri content-type="original_file" xlink:type="simple">https://binary.pensoft.net/fig/901086</uri></graphic></fig><p>Caudal filaments: mesal margin of 2/3 cerci and bilateral margins of terminal filaments with strong hair-like setae. Tail with pale band at 2/3 length (Fig. <xref ref-type="fig" rid="F7">7H</xref>).</p><p><bold><italic>Egg</italic></bold>. Spherical, densely covered with subequal tubercles, without clear reticulation (Fig. <xref ref-type="fig" rid="F11">11A, B</xref>); one micropyle observed (Fig. <xref ref-type="fig" rid="F11">11C</xref>).</p><fig id="F11" position="float" orientation="portrait"><object-id xmlns:xlink="http://www.w3.org/1999/xlink" content-type="doi" xlink:type="simple">10.3897/zookeys.1178.104619.figure11</object-id><object-id xmlns:xlink="http://www.w3.org/1999/xlink" content-type="arpha" xlink:type="simple">C95AB657-8C33-5B2F-9E38-BC1EBB477C9A</object-id><label>Figure 11.</label><caption><p>Egg of <italic><tp:taxon-name><tp:taxon-name-part taxon-name-part-type="genus" reg="Isonychia">I.</tp:taxon-name-part><tp:taxon-name-part taxon-name-part-type="species" reg="kiangsinensis">kiangsinensis</tp:taxon-name-part></tp:taxon-name></italic><bold>A</bold> overall view <bold>B</bold> surface enlarged <bold>C</bold> micropyle.</p></caption><graphic xmlns:xlink="http://www.w3.org/1999/xlink" xlink:href="zookeys-1178-115_article-104619__-g011.jpg" position="float" orientation="portrait" xlink:type="simple" id="oo_901087.jpg"><uri content-type="original_file" xlink:type="simple">https://binary.pensoft.net/fig/901087</uri></graphic></fig></tp:treatment-sec><tp:treatment-sec sec-type="distribution" id="SECID0E4TAG"><title>Distribution.</title><p>China (Jiangxi, Fujian, Anhui, Zhejiang provinces).</p></tp:treatment-sec><tp:treatment-sec sec-type="remarks" id="SECID0ECUAG"><title>Remarks.</title><p>The holotype and paratypes of this species were lost. Both the newly found specimens and original descriptions of <xref ref-type="bibr" rid="B10">Hsu (1936)</xref> show this is a valid species; therefore, a male from Jiangxi Province, China (same province as the types) is designated here as its neotype.</p><p>The nymphs of <italic><tp:taxon-name><tp:taxon-name-part taxon-name-part-type="genus" reg="Isonychia">I.</tp:taxon-name-part><tp:taxon-name-part taxon-name-part-type="species" reg="kiangsinensis">kiangsinensis</tp:taxon-name-part></tp:taxon-name></italic> have posterolateral projections on terga VIII and IX (Fig. <xref ref-type="fig" rid="F7">7A–D</xref>), which was missing in the description of <xref ref-type="bibr" rid="B28">You and Su (1987)</xref>. However, <xref ref-type="bibr" rid="B24">Vasanth et al. (2019)</xref> and <xref ref-type="bibr" rid="B14">Muthukatturaja et al. (2021)</xref> reported wrongly that <italic><tp:taxon-name><tp:taxon-name-part taxon-name-part-type="genus" reg="Isonychia">I.</tp:taxon-name-part><tp:taxon-name-part taxon-name-part-type="species" reg="kiangsinensis">kiangsinensis</tp:taxon-name-part></tp:taxon-name></italic> has projections on terga I–IX.</p></tp:treatment-sec><ref-list><ref id="B7"><mixed-citation xmlns:xlink="http://www.w3.org/1999/xlink" xlink:type="simple"><person-group><name name-style="western"><surname>Gui</surname><given-names>H</given-names></name></person-group> (<year>1985</year>) <article-title>A catalog of the <tp:taxon-name><tp:taxon-name-part taxon-name-part-type="order">Ephemeroptera</tp:taxon-name-part></tp:taxon-name> of China.</article-title><source>Journal of Nanjing Normal University</source><volume>4</volume>: <fpage>79</fpage>–<lpage>80</lpage>.</mixed-citation></ref><ref id="B28"><mixed-citation xmlns:xlink="http://www.w3.org/1999/xlink" xlink:type="simple"><person-group><name name-style="western"><surname>You</surname><given-names>DS</given-names></name><name name-style="western"><surname>Su</surname><given-names>CR</given-names></name></person-group> (<year>1987</year>) <article-title>Descriptions of the nymphs of <italic><tp:taxon-name><tp:taxon-name-part taxon-name-part-type="genus">Choroterps</tp:taxon-name-part><tp:taxon-name-part taxon-name-part-type="species">nanjingensis</tp:taxon-name-part></tp:taxon-name></italic>, <italic><tp:taxon-name><tp:taxon-name-part taxon-name-part-type="genus">Potamanthodes</tp:taxon-name-part><tp:taxon-name-part taxon-name-part-type="species">fujianensis</tp:taxon-name-part></tp:taxon-name></italic> and <italic><tp:taxon-name><tp:taxon-name-part taxon-name-part-type="genus">Isonychia</tp:taxon-name-part><tp:taxon-name-part taxon-name-part-type="species">kiangsinensis</tp:taxon-name-part></tp:taxon-name></italic> (<tp:taxon-name><tp:taxon-name-part taxon-name-part-type="order">Ephemeroptera</tp:taxon-name-part></tp:taxon-name>: <tp:taxon-name><tp:taxon-name-part taxon-name-part-type="family">Leptophlebiidae</tp:taxon-name-part></tp:taxon-name>, <tp:taxon-name><tp:taxon-name-part taxon-name-part-type="family">Potamanthidae</tp:taxon-name-part></tp:taxon-name>, <tp:taxon-name><tp:taxon-name-part taxon-name-part-type="family">Siphlonuridae</tp:taxon-name-part></tp:taxon-name>).</article-title><source>Dong Wu Fen Lei Xue Bao</source><volume>12</volume>(<issue>3</issue>): <fpage>332</fpage>–<lpage>335</lpage>.</mixed-citation></ref><ref id="B27"><mixed-citation xmlns:xlink="http://www.w3.org/1999/xlink" xlink:type="simple"><person-group><name name-style="western"><surname>You</surname><given-names>DS</given-names></name><name name-style="western"><surname>Gui</surname><given-names>H</given-names></name></person-group> (<year>1995</year>) <article-title><tp:taxon-name><tp:taxon-name-part taxon-name-part-type="order">Ephemeroptera</tp:taxon-name-part></tp:taxon-name>.</article-title><source>Economic Insect Fauna of China</source><volume>48</volume>: <fpage>21</fpage>–<lpage>28</lpage>.</mixed-citation></ref><ref id="B18"><mixed-citation xmlns:xlink="http://www.w3.org/1999/xlink" xlink:type="simple"><person-group><name name-style="western"><surname>Su</surname><given-names>CR</given-names></name><name name-style="western"><surname>Zhou</surname><given-names>CF</given-names></name></person-group> (<year>1998</year>) <article-title><tp:taxon-name><tp:taxon-name-part taxon-name-part-type="order">Ephemeroptera</tp:taxon-name-part></tp:taxon-name>.</article-title> In: <person-group><name name-style="western"><surname>Wu</surname><given-names>H</given-names></name></person-group> (<role>Ed.</role>) <issue-title>Insects of Longwangshan Nature Reserve.</issue-title><source>China Forestry Publishing House, Beijing, China</source>, <fpage>27</fpage>–<lpage>29</lpage>.</mixed-citation></ref><ref id="B9"><mixed-citation xmlns:xlink="http://www.w3.org/1999/xlink" xlink:type="simple"><person-group><name name-style="western"><surname>Gui</surname><given-names>H</given-names></name><name name-style="western"><surname>Zhou</surname><given-names>CF</given-names></name><name name-style="western"><surname>Su</surname><given-names>CR</given-names></name></person-group> (<year>1999</year>) <article-title><tp:taxon-name><tp:taxon-name-part taxon-name-part-type="order">Ephemeroptera</tp:taxon-name-part></tp:taxon-name>.</article-title> In: <person-group><name name-style="western"><surname>Huang</surname><given-names>BK</given-names></name></person-group> (<role>Ed.</role>) <issue-title>Insect Fauna of Fujian Province.</issue-title><source>Fujian Science and Technique Press, Fuzhou, China</source>, <fpage>326</fpage>–<lpage>327</lpage>.</mixed-citation></ref><ref id="B30"><mixed-citation xmlns:xlink="http://www.w3.org/1999/xlink" xlink:type="simple"><person-group><name name-style="western"><surname>Zhou</surname><given-names>CF</given-names></name><name name-style="western"><surname>Su</surname><given-names>CR</given-names></name><name name-style="western"><surname>Gui</surname><given-names>H</given-names></name></person-group> (<year>2015</year>) <source>Outline of Chinese mayflies.</source><publisher-name>Science Press</publisher-name>, <publisher-loc>Beijing, China</publisher-loc>, <size units="page">310 pp</size>.</mixed-citation></ref><ref id="B21"><mixed-citation xmlns:xlink="http://www.w3.org/1999/xlink" xlink:type="simple"><person-group><name name-style="western"><surname>Tiunova</surname><given-names>TM</given-names></name><name name-style="western"><surname>Kluge</surname><given-names>NJ</given-names></name><name name-style="western"><surname>Ishiwata</surname><given-names>SI</given-names></name></person-group> (<year>2004</year>) <article-title>Revision of the East Palaearctic <italic><tp:taxon-name><tp:taxon-name-part taxon-name-part-type="genus">Isonychia</tp:taxon-name-part></tp:taxon-name></italic> (<tp:taxon-name><tp:taxon-name-part taxon-name-part-type="order">Ephemeroptera</tp:taxon-name-part></tp:taxon-name>).</article-title><source>Canadian Entomologist</source><volume>136</volume>: <fpage>1</fpage>–<lpage>41</lpage>. <ext-link xlink:href="10.4039/n02-108" ext-link-type="doi" xlink:type="simple">https://doi.org/10.4039/n02-108</ext-link></mixed-citation></ref><ref id="B24"><mixed-citation xmlns:xlink="http://www.w3.org/1999/xlink" xlink:type="simple"><person-group><name name-style="western"><surname>Vasanth</surname><given-names>M</given-names></name><name name-style="western"><surname>Selvakumar</surname><given-names>C</given-names></name><name name-style="western"><surname>Subramanian</surname><given-names>KA</given-names></name><name name-style="western"><surname>Babu</surname><given-names>R</given-names></name><name name-style="western"><surname>Sivaramakrishnan</surname><given-names>KG</given-names></name></person-group> (<year>2019</year>) <article-title>A new record of the family <tp:taxon-name><tp:taxon-name-part taxon-name-part-type="family">Isonychiidae</tp:taxon-name-part></tp:taxon-name> (<tp:taxon-name><tp:taxon-name-part taxon-name-part-type="class">Insecta</tp:taxon-name-part></tp:taxon-name>: <tp:taxon-name><tp:taxon-name-part taxon-name-part-type="order">Ephemeroptera</tp:taxon-name-part></tp:taxon-name>) from the Western Ghats, India with a description of new species.</article-title><source>Zootaxa</source><volume>4586</volume>(<issue>1</issue>): <fpage>162</fpage>–<lpage>170</lpage>. <ext-link xlink:href="10.11646/zootaxa.4586.1.9" ext-link-type="doi" xlink:type="simple">https://doi.org/10.11646/zootaxa.4586.1.9</ext-link></mixed-citation></ref><ref id="B14"><mixed-citation xmlns:xlink="http://www.w3.org/1999/xlink" xlink:type="simple"><person-group><name name-style="western"><surname>Muthukatturaja</surname><given-names>M</given-names></name><name name-style="western"><surname>Balasubramanian</surname><given-names>Ch</given-names></name><name name-style="western"><surname>Rathikumar</surname><given-names>T</given-names></name><name name-style="western"><surname>Sivaramakrishnan</surname><given-names>KG</given-names></name></person-group> (<year>2021</year>) <article-title>A new species of <italic><tp:taxon-name><tp:taxon-name-part taxon-name-part-type="genus">Isonychia</tp:taxon-name-part></tp:taxon-name></italic> Eaton, 1871 (<tp:taxon-name><tp:taxon-name-part taxon-name-part-type="order">Ephemeroptera</tp:taxon-name-part></tp:taxon-name>: <tp:taxon-name><tp:taxon-name-part taxon-name-part-type="family">Isonychiidae</tp:taxon-name-part></tp:taxon-name>) from Kapila River, Central Western Ghats, India.</article-title><source>Zootaxa</source><volume>4908</volume>(<issue>2</issue>): <fpage>283</fpage>–<lpage>291</lpage>. <ext-link xlink:href="10.11646/zootaxa.4908.2.9" ext-link-type="doi" xlink:type="simple">https://doi.org/10.11646/zootaxa.4908.2.9</ext-link></mixed-citation></ref><ref id="B10"><mixed-citation xmlns:xlink="http://www.w3.org/1999/xlink" xlink:type="simple"><person-group><name name-style="western"><surname>Hsu</surname><given-names>YC</given-names></name></person-group> (<year>1936</year>) <article-title>New Chines mayflies from Kiangsi Province (<tp:taxon-name><tp:taxon-name-part taxon-name-part-type="order">Ephemeroptera</tp:taxon-name-part></tp:taxon-name>).</article-title><source>Peking Natural History Bulletin</source><volume>10</volume>(<issue>4</issue>): <fpage>319</fpage>–<lpage>325</lpage>.</mixed-citation></ref></ref-list></tp:taxon-treatment>
