# Supplementary material for: ﻿A preliminary review of Isonychia Eaton, 1871 from Chinese mainland with a re-description of I.kiangsinensis Hsu, 1936 (Insecta, Ephemeroptera, Isonychiidae)
Source: Zookeys. 2023 Sep 4;1178:115–41. doi: 10.3897/zookeys.1178.104619 (PMC10846686; doi:10.3897/zookeys.1178.104619)
Supplement: XML Treatment for Isonychia sexpetala [file zookeys.1178.104619-treatment4.xml]

<!DOCTYPE tp:taxon-treatment
  PUBLIC "-//TaxonX//DTD Taxonomic Treatment Publishing DTD v0 20100105//EN" "tax-treatment-NSO.dtd">
<tp:taxon-treatment xmlns:tp="http://www.plazi.org/taxpub"><tp:treatment-meta><kwd-group><label>Taxon classification</label><kwd>
              <named-content content-type="kingdom">Animalia</named-content>
            </kwd><kwd>
              <named-content content-type="order">Ephemeroptera</named-content>
            </kwd><kwd>
              <named-content content-type="family">Isonychiidae</named-content>
            </kwd></kwd-group><mixed-citation publication-type="journal"><person-group><name><surname>Qiang</surname><given-names>Xin-He</given-names></name><name><surname>Zhou</surname><given-names>Chang-Fa</given-names></name></person-group><article-title>﻿A preliminary review of <italic><tp:taxon-name><tp:taxon-name-part taxon-name-part-type="genus" reg="Isonychia">Isonychia</tp:taxon-name-part></tp:taxon-name></italic> Eaton, 1871 from Chinese mainland with a re-description of <italic><tp:taxon-name><tp:taxon-name-part taxon-name-part-type="genus" reg="Isonychia">I.</tp:taxon-name-part><tp:taxon-name-part taxon-name-part-type="species" reg="kiangsinensis">kiangsinensis</tp:taxon-name-part></tp:taxon-name></italic> Hsu, 1936 (<tp:taxon-name><tp:taxon-name-part taxon-name-part-type="class">Insecta</tp:taxon-name-part></tp:taxon-name>, <tp:taxon-name><tp:taxon-name-part taxon-name-part-type="order">Ephemeroptera</tp:taxon-name-part></tp:taxon-name>, <tp:taxon-name><tp:taxon-name-part taxon-name-part-type="family">Isonychiidae</tp:taxon-name-part></tp:taxon-name>)</article-title><source>Zookeys</source><day>04</day><month>09</month><year>2023</year><volume>1178</volume><fpage>115</fpage><lpage>141</lpage><pub-id pub-id-type="doi">10.3897/zookeys.1178.104619</pub-id></mixed-citation></tp:treatment-meta><tp:nomenclature><label>﻿</label><tp:taxon-name>
            <object-id xmlns:xlink="http://www.w3.org/1999/xlink" content-type="arpha" xlink:type="simple">E0B5C9A1-98D3-588B-83E2-6CC922469BC5</object-id>
            <tp:taxon-name-part taxon-name-part-type="genus" reg="Isonychia">Isonychia</tp:taxon-name-part>
            <tp:taxon-name-part taxon-name-part-type="species" reg="sexpetala">sexpetala</tp:taxon-name-part>
          </tp:taxon-name><tp:taxon-authority>
            Tiunova et al., 2004
          </tp:taxon-authority><tp:nomenclature-citation-list><tp:nomenclature-citation><tp:taxon-name><tp:taxon-name-part taxon-name-part-type="genus" reg="Isonychia">Isonychia</tp:taxon-name-part> (<tp:taxon-name-part taxon-name-part-type="subgenus" reg="Isonychia">Isonychia</tp:taxon-name-part>) <tp:taxon-name-part taxon-name-part-type="species" reg="sexpetala">sexpetala</tp:taxon-name-part></tp:taxon-name><comment><xref ref-type="bibr" rid="B21">Tiunova et al., 2004</xref>: 10 (nymph and adults). Types from Russia and China; <xref ref-type="bibr" rid="B29">Zhou 2013</xref>: 196; <xref ref-type="bibr" rid="B30">Zhou et al. 2015</xref>: 245.</comment></tp:nomenclature-citation></tp:nomenclature-citation-list></tp:nomenclature><tp:treatment-sec sec-type="material" id="SECID0EYXAG"><title>Material examined.</title><p>1 male imago, Nenjiang, Liuyuan, Qiqihar City, Heilongjiang Province, China, 1-VIII-2007, collected by Shilei Wang, Changfa Zhou.</p></tp:treatment-sec><tp:treatment-sec sec-type="diagnosis" id="SECID0E4XAG"><title>Diagnosis.</title><p>The male of this species is smaller than most congeners but similar to <italic><tp:taxon-name><tp:taxon-name-part taxon-name-part-type="genus" reg="Isonychia">I.</tp:taxon-name-part><tp:taxon-name-part taxon-name-part-type="species" reg="ussurica">ussurica</tp:taxon-name-part></tp:taxon-name></italic>. It has no pigments on wings, MP of hindwings forked more apically than MA, but two forking points are close (Fig. <xref ref-type="fig" rid="F12">12A, B</xref>), segment II of forceps with straight inner margin, penes nearly cylindrical with convex distal margins and membranous processes with pigmented or sclerotized tip (Fig. <xref ref-type="fig" rid="F12">12C–E</xref>).</p><fig id="F12" position="float" orientation="portrait"><object-id xmlns:xlink="http://www.w3.org/1999/xlink" content-type="doi" xlink:type="simple">10.3897/zookeys.1178.104619.figure12</object-id><object-id xmlns:xlink="http://www.w3.org/1999/xlink" content-type="arpha" xlink:type="simple">8CB16DD4-D664-59AC-BE5B-C85245828E04</object-id><label>Figure 12.</label><caption><p>Male structures of <italic><tp:taxon-name><tp:taxon-name-part taxon-name-part-type="genus" reg="Isonychia">I.</tp:taxon-name-part><tp:taxon-name-part taxon-name-part-type="species" reg="sexpetala">sexpetala</tp:taxon-name-part></tp:taxon-name></italic><bold>A</bold> forewing <bold>B</bold> hindwing <bold>C</bold> genitalia (ventral view) <bold>D</bold> penes (dorsal view) <bold>E</bold> membranous processes (ventral view).</p></caption><graphic xmlns:xlink="http://www.w3.org/1999/xlink" xlink:href="zookeys-1178-115_article-104619__-g012.jpg" position="float" orientation="portrait" xlink:type="simple" id="oo_901088.jpg"><uri content-type="original_file" xlink:type="simple">https://binary.pensoft.net/fig/901088</uri></graphic></fig><p>The males of <italic><tp:taxon-name><tp:taxon-name-part taxon-name-part-type="genus" reg="Isonychia">I.</tp:taxon-name-part><tp:taxon-name-part taxon-name-part-type="species" reg="ivani">ivani</tp:taxon-name-part></tp:taxon-name></italic> Tiunova et Gorovaya, 2010 and <italic><tp:taxon-name><tp:taxon-name-part taxon-name-part-type="genus" reg="Isonychia">I.</tp:taxon-name-part><tp:taxon-name-part taxon-name-part-type="species" reg="sexpetala">sexpetala</tp:taxon-name-part></tp:taxon-name></italic><xref ref-type="bibr" rid="B21">Tiunova et al., 2004</xref> are alike because they have similar cylindrical penes (Fig. <xref ref-type="fig" rid="F12">12D</xref>) and the basal 1/2 of their foretarsi is usually pale (Fig. <xref ref-type="fig" rid="F1">1D</xref>), but their membranous processes beneath penes are different. The processes of <italic><tp:taxon-name><tp:taxon-name-part taxon-name-part-type="genus" reg="Isonychia">I.</tp:taxon-name-part><tp:taxon-name-part taxon-name-part-type="species" reg="sexpetala">sexpetala</tp:taxon-name-part></tp:taxon-name></italic> have a rounded apex (Fig. <xref ref-type="fig" rid="F12">12E</xref>) while those of <italic><tp:taxon-name><tp:taxon-name-part taxon-name-part-type="genus" reg="Isonychia">I.</tp:taxon-name-part><tp:taxon-name-part taxon-name-part-type="species" reg="ivani">ivani</tp:taxon-name-part></tp:taxon-name></italic> are tapered. The nymphs of these two species can be separated by their color pattern of abdominal terga and gills: (1) the pale median longitudinal line of <italic><tp:taxon-name><tp:taxon-name-part taxon-name-part-type="genus" reg="Isonychia">I.</tp:taxon-name-part><tp:taxon-name-part taxon-name-part-type="species" reg="sexpetala">sexpetala</tp:taxon-name-part></tp:taxon-name></italic> is shorter than that of <italic><tp:taxon-name><tp:taxon-name-part taxon-name-part-type="genus" reg="Isonychia">I.</tp:taxon-name-part><tp:taxon-name-part taxon-name-part-type="species" reg="ivani">ivani</tp:taxon-name-part></tp:taxon-name></italic> (<xref ref-type="bibr" rid="B21">Tiunova et al. 2004</xref>; <xref ref-type="bibr" rid="B20">Tiunova and Gorovaya 2010</xref>), (2) gills of <italic><tp:taxon-name><tp:taxon-name-part taxon-name-part-type="genus" reg="Isonychia">I.</tp:taxon-name-part><tp:taxon-name-part taxon-name-part-type="species" reg="ivani">ivani</tp:taxon-name-part></tp:taxon-name></italic> have apical small dark dots while those of <italic><tp:taxon-name><tp:taxon-name-part taxon-name-part-type="genus" reg="Isonychia">I.</tp:taxon-name-part><tp:taxon-name-part taxon-name-part-type="species" reg="sexpetala">sexpetala</tp:taxon-name-part></tp:taxon-name></italic> are transparent.</p></tp:treatment-sec><tp:treatment-sec sec-type="description" id="SECID0EK4AG"><title>Description.</title><p>See <xref ref-type="bibr" rid="B21">Tiunova et al. (2004)</xref>.</p></tp:treatment-sec><tp:treatment-sec sec-type="distribution" id="SECID0EU4AG"><title>Distribution.</title><p>China (Heilongjiang province); Russia (<xref ref-type="bibr" rid="B21">Tiunova et al. 2004</xref>).</p></tp:treatment-sec><tp:treatment-sec><!--Section generated to contain objects referenced in tp:taxon-treatment.--><fig id="F1" position="float" orientation="portrait"><object-id xmlns:xlink="http://www.w3.org/1999/xlink" content-type="doi" xlink:type="simple">10.3897/zookeys.1178.104619.figure1</object-id><object-id xmlns:xlink="http://www.w3.org/1999/xlink" content-type="arpha" xlink:type="simple">89BE25D0-2720-5FE4-9741-8B0E662EE668</object-id><label>Figure 1.</label><caption><p>Imaginal structures of <italic><tp:taxon-name><tp:taxon-name-part taxon-name-part-type="genus" reg="Isonychia">I.</tp:taxon-name-part><tp:taxon-name-part taxon-name-part-type="species" reg="guixiensis">guixiensis</tp:taxon-name-part></tp:taxon-name></italic><bold>A</bold> forewing of male <bold>B</bold> hindwing of male <bold>C</bold> subanal plate of female (ventral view) <bold>D</bold> foreleg of male <bold>E</bold> abdomen of male (dorsal view) <bold>F</bold> male genitalia (ventral view) <bold>G</bold> penes (dorsal view) <bold>H</bold> membranous processes (ventral view).</p></caption><graphic xmlns:xlink="http://www.w3.org/1999/xlink" xlink:href="zookeys-1178-115_article-104619__-g001.jpg" position="float" orientation="portrait" xlink:type="simple" id="oo_901077.jpg"><uri content-type="original_file" xlink:type="simple">https://binary.pensoft.net/fig/901077</uri></graphic></fig></tp:treatment-sec><ref-list><ref id="B21"><mixed-citation xmlns:xlink="http://www.w3.org/1999/xlink" xlink:type="simple"><person-group><name name-style="western"><surname>Tiunova</surname><given-names>TM</given-names></name><name name-style="western"><surname>Kluge</surname><given-names>NJ</given-names></name><name name-style="western"><surname>Ishiwata</surname><given-names>SI</given-names></name></person-group> (<year>2004</year>) <article-title>Revision of the East Palaearctic <italic><tp:taxon-name><tp:taxon-name-part taxon-name-part-type="genus">Isonychia</tp:taxon-name-part></tp:taxon-name></italic> (<tp:taxon-name><tp:taxon-name-part taxon-name-part-type="order">Ephemeroptera</tp:taxon-name-part></tp:taxon-name>).</article-title><source>Canadian Entomologist</source><volume>136</volume>: <fpage>1</fpage>–<lpage>41</lpage>. <ext-link xlink:href="10.4039/n02-108" ext-link-type="doi" xlink:type="simple">https://doi.org/10.4039/n02-108</ext-link></mixed-citation></ref><ref id="B29"><mixed-citation xmlns:xlink="http://www.w3.org/1999/xlink" xlink:type="simple"><person-group><name name-style="western"><surname>Zhou</surname><given-names>CF</given-names></name></person-group> (<year>2013</year>) <article-title>A species list of Chinese mayflies (<tp:taxon-name><tp:taxon-name-part taxon-name-part-type="class">Insecta</tp:taxon-name-part></tp:taxon-name>: <tp:taxon-name><tp:taxon-name-part taxon-name-part-type="order">Ephemeroptera</tp:taxon-name-part></tp:taxon-name>).</article-title><source>Biology of Inland waters</source><volume>6</volume>(<issue>2</issue>): <fpage>167</fpage>–<lpage>225</lpage>.</mixed-citation></ref><ref id="B30"><mixed-citation xmlns:xlink="http://www.w3.org/1999/xlink" xlink:type="simple"><person-group><name name-style="western"><surname>Zhou</surname><given-names>CF</given-names></name><name name-style="western"><surname>Su</surname><given-names>CR</given-names></name><name name-style="western"><surname>Gui</surname><given-names>H</given-names></name></person-group> (<year>2015</year>) <source>Outline of Chinese mayflies.</source><publisher-name>Science Press</publisher-name>, <publisher-loc>Beijing, China</publisher-loc>, <size units="page">310 pp</size>.</mixed-citation></ref><ref id="B20"><mixed-citation xmlns:xlink="http://www.w3.org/1999/xlink" xlink:type="simple"><person-group><name name-style="western"><surname>Tiunova</surname><given-names>TM</given-names></name><name name-style="western"><surname>Gorovaya</surname><given-names>EA</given-names></name></person-group> (<year>2010</year>) A new species of the genus <tp:taxon-name><tp:taxon-name-part taxon-name-part-type="genus">Isonychia</tp:taxon-name-part></tp:taxon-name> Eaton, 1871 (<tp:taxon-name><tp:taxon-name-part taxon-name-part-type="order">Ephemeroptera</tp:taxon-name-part></tp:taxon-name>, <tp:taxon-name><tp:taxon-name-part taxon-name-part-type="family">Isonychiidae</tp:taxon-name-part></tp:taxon-name>) from the Far East of Russia. Euroasian Entomological Journal 9(3): 341–344 [+ I]. [In Russia]</mixed-citation></ref></ref-list></tp:taxon-treatment>
