# Supplementary material for: ﻿A preliminary review of Isonychia Eaton, 1871 from Chinese mainland with a re-description of I.kiangsinensis Hsu, 1936 (Insecta, Ephemeroptera, Isonychiidae)
Source: Zookeys. 2023 Sep 4;1178:115–41. doi: 10.3897/zookeys.1178.104619 (PMC10846686; doi:10.3897/zookeys.1178.104619)
Supplement: XML Treatment for Isonychia ussurica sibirica [file zookeys.1178.104619-treatment5.xml]

<!DOCTYPE tp:taxon-treatment
  PUBLIC "-//TaxonX//DTD Taxonomic Treatment Publishing DTD v0 20100105//EN" "tax-treatment-NSO.dtd">
<tp:taxon-treatment xmlns:tp="http://www.plazi.org/taxpub"><tp:treatment-meta><kwd-group><label>Taxon classification</label><kwd>
              <named-content content-type="kingdom">Animalia</named-content>
            </kwd><kwd>
              <named-content content-type="order">Ephemeroptera</named-content>
            </kwd><kwd>
              <named-content content-type="family">Isonychiidae</named-content>
            </kwd></kwd-group><mixed-citation publication-type="journal"><person-group><name><surname>Qiang</surname><given-names>Xin-He</given-names></name><name><surname>Zhou</surname><given-names>Chang-Fa</given-names></name></person-group><article-title>﻿A preliminary review of <italic><tp:taxon-name><tp:taxon-name-part taxon-name-part-type="genus" reg="Isonychia">Isonychia</tp:taxon-name-part></tp:taxon-name></italic> Eaton, 1871 from Chinese mainland with a re-description of <italic><tp:taxon-name><tp:taxon-name-part taxon-name-part-type="genus" reg="Isonychia">I.</tp:taxon-name-part><tp:taxon-name-part taxon-name-part-type="species" reg="kiangsinensis">kiangsinensis</tp:taxon-name-part></tp:taxon-name></italic> Hsu, 1936 (<tp:taxon-name><tp:taxon-name-part taxon-name-part-type="class">Insecta</tp:taxon-name-part></tp:taxon-name>, <tp:taxon-name><tp:taxon-name-part taxon-name-part-type="order">Ephemeroptera</tp:taxon-name-part></tp:taxon-name>, <tp:taxon-name><tp:taxon-name-part taxon-name-part-type="family">Isonychiidae</tp:taxon-name-part></tp:taxon-name>)</article-title><source>Zookeys</source><day>04</day><month>09</month><year>2023</year><volume>1178</volume><fpage>115</fpage><lpage>141</lpage><pub-id pub-id-type="doi">10.3897/zookeys.1178.104619</pub-id></mixed-citation></tp:treatment-meta><tp:nomenclature><label>﻿</label><tp:taxon-name>
            <object-id xmlns:xlink="http://www.w3.org/1999/xlink" content-type="arpha" xlink:type="simple">CC04373A-9999-5507-9F88-3F0F50ACB50F</object-id>
            <tp:taxon-name-part taxon-name-part-type="genus" reg="Isonychia">Isonychia</tp:taxon-name-part>
            <tp:taxon-name-part taxon-name-part-type="species" reg="ussurica">ussurica</tp:taxon-name-part>
            <tp:taxon-name-part taxon-name-part-type="subspecies" reg="sibirica">sibirica</tp:taxon-name-part>
          </tp:taxon-name><tp:taxon-authority>
            Tiunova et al., 2004 (first record from China)</tp:taxon-authority><tp:nomenclature-citation-list><tp:nomenclature-citation><tp:taxon-name><tp:taxon-name-part taxon-name-part-type="genus" reg="Isonychia">Isonychia</tp:taxon-name-part> (<tp:taxon-name-part taxon-name-part-type="subgenus" reg="Isonychia">Isonychia</tp:taxon-name-part>) <tp:taxon-name-part taxon-name-part-type="species" reg="ussurica">ussurica</tp:taxon-name-part> <tp:taxon-name-part taxon-name-part-type="subspecies" reg="sibirica">sibirica</tp:taxon-name-part></tp:taxon-name><comment><xref ref-type="bibr" rid="B21">Tiunova et al., 2004</xref>: 17 (nymph and adults). Types from Russian Siberia and Mongolia.</comment></tp:nomenclature-citation></tp:nomenclature-citation-list></tp:nomenclature><tp:treatment-sec sec-type="material" id="SECID0EDABG"><title>Material examined.</title><p>5 male imagos, Huma River, Huma County, Heilongjiang Province, China, <named-content xmlns:xlink="http://www.w3.org/1999/xlink" content-type="dwc:verbatimCoordinates" xlink:type="simple"><named-content content-type="geo-json" specific-use="{&#34;type&#34;:&#34;Point&#34;,&#34;coordinates&#34;:[126.609833,51.666883]}" id="NCID0EMABG" xlink:type="simple">51°40.013′N, 126°36.590′E</named-content></named-content>, 170 m, 17-VIII-2007, collected by Shilei Wang, Hui Xie; 3 nymphs, Heilongjiang, Arctic Village, Mohe County, Heilongjiang Province, China, <named-content xmlns:xlink="http://www.w3.org/1999/xlink" content-type="dwc:verbatimCoordinates" xlink:type="simple"><named-content content-type="geo-json" specific-use="{&#34;type&#34;:&#34;Point&#34;,&#34;coordinates&#34;:[122.362783,53.474983]}" id="NCID0EUABG" xlink:type="simple">122°21.767′E, 53°28.499′N</named-content></named-content>, 287 m, 14-VIII-2007, collected by Shilei Wang, Hui Xie; 3 male imagos, Nenjiang, Liuyuan, Qiqihar City, Heilongjiang Province, China, <named-content xmlns:xlink="http://www.w3.org/1999/xlink" content-type="dwc:verbatimCoordinates" xlink:type="simple"><named-content content-type="geo-json" specific-use="{&#34;type&#34;:&#34;Point&#34;,&#34;coordinates&#34;:[123.950000,47.033333]}" id="NCID0E3ABG" xlink:type="simple">123°57′E, 47°2′N</named-content></named-content>, 1-VIII-2007, collected by Shilei Wang, Changfa Zhou; 1 male imago, Huma River, Tahe County, Heilongjiang Province, China, <named-content xmlns:xlink="http://www.w3.org/1999/xlink" content-type="dwc:verbatimCoordinates" xlink:type="simple"><named-content content-type="geo-json" specific-use="{&#34;type&#34;:&#34;Point&#34;,&#34;coordinates&#34;:[124.698900,52.304550]}" id="NCID0EEBBG" xlink:type="simple">52°18.273′N, 124°41.934′E</named-content></named-content>, 358 m, 16-VIII-2007, collected by Shilei Wang, Hui Xie.</p></tp:treatment-sec><tp:treatment-sec sec-type="diagnosis" id="SECID0EJBBG"><title>Diagnosis.</title><p>The nymph of this species is smaller than others, abdomen without a clear pale line, tergum X with dark posterior half, and free margin of gills decorated with spines (Fig. <xref ref-type="fig" rid="F13">13A</xref>). The male of this subspecies is the same as <italic><tp:taxon-name><tp:taxon-name-part taxon-name-part-type="genus" reg="Isonychia">I.</tp:taxon-name-part><tp:taxon-name-part taxon-name-part-type="species" reg="ussurica">ussurica</tp:taxon-name-part><tp:taxon-name-part taxon-name-part-type="subspecies" reg="ussurica">ussurica</tp:taxon-name-part></tp:taxon-name></italic> (see below) except its forewing has no clear band (Fig. <xref ref-type="fig" rid="F13">13B–F</xref>).</p><fig id="F13" position="float" orientation="portrait"><object-id xmlns:xlink="http://www.w3.org/1999/xlink" content-type="doi" xlink:type="simple">10.3897/zookeys.1178.104619.figure13</object-id><object-id xmlns:xlink="http://www.w3.org/1999/xlink" content-type="arpha" xlink:type="simple">DA483D18-60DD-552C-9877-C8B55A846733</object-id><label>Figure 13.</label><caption><p>Imaginal and nymphal structures of <italic><tp:taxon-name><tp:taxon-name-part taxon-name-part-type="genus" reg="Isonychia">I.</tp:taxon-name-part><tp:taxon-name-part taxon-name-part-type="species" reg="ussurica">ussurica</tp:taxon-name-part><tp:taxon-name-part taxon-name-part-type="subspecies" reg="sibirica">sibirica</tp:taxon-name-part></tp:taxon-name></italic><bold>A</bold> nymph (dorsal view) <bold>B</bold> forewing of male <bold>C</bold> hindwing of male <bold>D</bold> male genitalia (ventral view) <bold>E</bold> penes (dorsal view) <bold>F</bold> membranous processes (ventral view).</p></caption><graphic xmlns:xlink="http://www.w3.org/1999/xlink" xlink:href="zookeys-1178-115_article-104619__-g013.jpg" position="float" orientation="portrait" xlink:type="simple" id="oo_901089.jpg"><uri content-type="original_file" xlink:type="simple">https://binary.pensoft.net/fig/901089</uri></graphic></fig></tp:treatment-sec><tp:treatment-sec sec-type="description" id="SECID0EODBG"><title>Description.</title><p>See <xref ref-type="bibr" rid="B21">Tiunova et al. (2004)</xref>.</p></tp:treatment-sec><tp:treatment-sec sec-type="distribution" id="SECID0EYDBG"><title>Distribution.</title><p>China (Heilongjiang province), Russian Siberia, Mongolia (<xref ref-type="bibr" rid="B21">Tiunova et al. 2004</xref>).</p></tp:treatment-sec><ref-list><ref id="B21"><mixed-citation xmlns:xlink="http://www.w3.org/1999/xlink" xlink:type="simple"><person-group><name name-style="western"><surname>Tiunova</surname><given-names>TM</given-names></name><name name-style="western"><surname>Kluge</surname><given-names>NJ</given-names></name><name name-style="western"><surname>Ishiwata</surname><given-names>SI</given-names></name></person-group> (<year>2004</year>) <article-title>Revision of the East Palaearctic <italic><tp:taxon-name><tp:taxon-name-part taxon-name-part-type="genus">Isonychia</tp:taxon-name-part></tp:taxon-name></italic> (<tp:taxon-name><tp:taxon-name-part taxon-name-part-type="order">Ephemeroptera</tp:taxon-name-part></tp:taxon-name>).</article-title><source>Canadian Entomologist</source><volume>136</volume>: <fpage>1</fpage>–<lpage>41</lpage>. <ext-link xlink:href="10.4039/n02-108" ext-link-type="doi" xlink:type="simple">https://doi.org/10.4039/n02-108</ext-link></mixed-citation></ref></ref-list></tp:taxon-treatment>
