# Supplementary material for: ﻿A preliminary review of Isonychia Eaton, 1871 from Chinese mainland with a re-description of I.kiangsinensis Hsu, 1936 (Insecta, Ephemeroptera, Isonychiidae)
Source: Zookeys. 2023 Sep 4;1178:115–41. doi: 10.3897/zookeys.1178.104619 (PMC10846686; doi:10.3897/zookeys.1178.104619)
Supplement: XML Treatment for Isonychia ussurica ussurica [file zookeys.1178.104619-treatment6.xml]

<!DOCTYPE tp:taxon-treatment
  PUBLIC "-//TaxonX//DTD Taxonomic Treatment Publishing DTD v0 20100105//EN" "tax-treatment-NSO.dtd">
<tp:taxon-treatment xmlns:tp="http://www.plazi.org/taxpub"><tp:treatment-meta><kwd-group><label>Taxon classification</label><kwd>
              <named-content content-type="kingdom">Animalia</named-content>
            </kwd><kwd>
              <named-content content-type="order">Ephemeroptera</named-content>
            </kwd><kwd>
              <named-content content-type="family">Isonychiidae</named-content>
            </kwd></kwd-group><mixed-citation publication-type="journal"><person-group><name><surname>Qiang</surname><given-names>Xin-He</given-names></name><name><surname>Zhou</surname><given-names>Chang-Fa</given-names></name></person-group><article-title>﻿A preliminary review of <italic><tp:taxon-name><tp:taxon-name-part taxon-name-part-type="genus" reg="Isonychia">Isonychia</tp:taxon-name-part></tp:taxon-name></italic> Eaton, 1871 from Chinese mainland with a re-description of <italic><tp:taxon-name><tp:taxon-name-part taxon-name-part-type="genus" reg="Isonychia">I.</tp:taxon-name-part><tp:taxon-name-part taxon-name-part-type="species" reg="kiangsinensis">kiangsinensis</tp:taxon-name-part></tp:taxon-name></italic> Hsu, 1936 (<tp:taxon-name><tp:taxon-name-part taxon-name-part-type="class">Insecta</tp:taxon-name-part></tp:taxon-name>, <tp:taxon-name><tp:taxon-name-part taxon-name-part-type="order">Ephemeroptera</tp:taxon-name-part></tp:taxon-name>, <tp:taxon-name><tp:taxon-name-part taxon-name-part-type="family">Isonychiidae</tp:taxon-name-part></tp:taxon-name>)</article-title><source>Zookeys</source><day>04</day><month>09</month><year>2023</year><volume>1178</volume><fpage>115</fpage><lpage>141</lpage><pub-id pub-id-type="doi">10.3897/zookeys.1178.104619</pub-id></mixed-citation></tp:treatment-meta><tp:nomenclature><label>﻿</label><tp:taxon-name>
            <object-id xmlns:xlink="http://www.w3.org/1999/xlink" content-type="arpha" xlink:type="simple">B3C2330E-0FD1-556A-BB18-FB4AB6E2F61B</object-id>
            <tp:taxon-name-part taxon-name-part-type="genus" reg="Isonychia">Isonychia</tp:taxon-name-part>
            <tp:taxon-name-part taxon-name-part-type="species" reg="ussurica">ussurica</tp:taxon-name-part>
            <tp:taxon-name-part taxon-name-part-type="subspecies" reg="ussurica">ussurica</tp:taxon-name-part>
          </tp:taxon-name><tp:taxon-authority>Bajkova, 1970 (first record from China)</tp:taxon-authority><tp:nomenclature-citation-list><tp:nomenclature-citation><tp:taxon-name>
                <tp:taxon-name-part taxon-name-part-type="genus" reg="Isonychia">Isonychia</tp:taxon-name-part>
                <tp:taxon-name-part taxon-name-part-type="species" reg="ussurica">ussurica</tp:taxon-name-part>
              </tp:taxon-name><comment>Bajkova, 1970: 148 (adults). Types from Khor River, Russia.</comment></tp:nomenclature-citation><tp:nomenclature-citation><tp:taxon-name>
                <tp:taxon-name-part taxon-name-part-type="genus" reg="Isonychia">Isonychia</tp:taxon-name-part>
              </tp:taxon-name><comment>sp. 1: <xref ref-type="bibr" rid="B3">Bajkova 1970</xref>: 153 (nymph) (named <tp:taxon-name><tp:taxon-name-part taxon-name-part-type="genus" reg="Isonychia">Isonychia</tp:taxon-name-part> (<tp:taxon-name-part taxon-name-part-type="subgenus" reg="Isonychia">Isonychia</tp:taxon-name-part>) <tp:taxon-name-part taxon-name-part-type="species" reg="ussurica">ussurica</tp:taxon-name-part> <tp:taxon-name-part taxon-name-part-type="subspecies" reg="ussurica">ussurica</tp:taxon-name-part></tp:taxon-name> by <xref ref-type="bibr" rid="B21">Tiunova et al. 2004</xref>: 16 (male, female, and nymph)).</comment></tp:nomenclature-citation></tp:nomenclature-citation-list></tp:nomenclature><tp:treatment-sec sec-type="material" id="SECID0E2GBG"><title>Material examined.</title><p>2 male imagos and 1 female imago, the river under No. 70 Bridge, Nancha County, Yichun City, Heilongjiang Province, China, 15–17-VII-2016, collected by Wei Zhang.</p></tp:treatment-sec><tp:treatment-sec sec-type="diagnosis" id="SECID0EAHBG"><title>Diagnosis.</title><p>The male of this subspecies can be identified by its body smaller than other species (~ 10.0 mm), forewing with pigmented band, MP and MA of hindwing forked equally (Fig. <xref ref-type="fig" rid="F14">14A, B</xref>), and nearly triangular penes and its membranous processes, slightly convex inner margin of forceps (Fig. <xref ref-type="fig" rid="F14">14D–F</xref>). The body of it is also usually uniformly reddish to reddish brown. Female size and color pattern are similar to males but without pigment on wings. Sternum IX has a narrowed posterior half and free margin is shallowly concave (Fig. <xref ref-type="fig" rid="F14">14C</xref>).</p><fig id="F14" position="float" orientation="portrait"><object-id xmlns:xlink="http://www.w3.org/1999/xlink" content-type="doi" xlink:type="simple">10.3897/zookeys.1178.104619.figure14</object-id><object-id xmlns:xlink="http://www.w3.org/1999/xlink" content-type="arpha" xlink:type="simple">6A3AAB59-8945-55E2-993F-5DFAF991229C</object-id><label>Figure 14.</label><caption><p>Imaginal structures of <italic><tp:taxon-name><tp:taxon-name-part taxon-name-part-type="genus" reg="Isonychia">I.</tp:taxon-name-part><tp:taxon-name-part taxon-name-part-type="species" reg="ussurica">ussurica</tp:taxon-name-part><tp:taxon-name-part taxon-name-part-type="subspecies" reg="ussurica">ussurica</tp:taxon-name-part></tp:taxon-name></italic><bold>A</bold> forewing of male <bold>B</bold> hindwing of male <bold>C</bold> subanal plate of female (ventral view) <bold>D</bold> male genitalia (ventral view) <bold>E</bold> penes (dorsal view) <bold>F</bold> membranous processes (ventral view).</p></caption><graphic xmlns:xlink="http://www.w3.org/1999/xlink" xlink:href="zookeys-1178-115_article-104619__-g014.jpg" position="float" orientation="portrait" xlink:type="simple" id="oo_901090.jpg"><uri content-type="original_file" xlink:type="simple">https://binary.pensoft.net/fig/901090</uri></graphic></fig></tp:treatment-sec><tp:treatment-sec sec-type="description" id="SECID0E1IBG"><title>Description.</title><p>See <xref ref-type="bibr" rid="B3">Bajkova (1970)</xref> or <xref ref-type="bibr" rid="B21">Tiunova et al. (2004)</xref>.</p></tp:treatment-sec><tp:treatment-sec sec-type="distribution" id="SECID0EIJBG"><title>Distribution.</title><p>China (Heilongjiang province), Russia (<xref ref-type="bibr" rid="B21">Tiunova et al. 2004</xref>), Korea (<xref ref-type="bibr" rid="B2">Bae and Yoon 1997</xref>).</p></tp:treatment-sec><tp:treatment-sec sec-type="remarks" id="SECID0EWJBG"><title>Remarks.</title><p>The size of brownish transverse band on forewing of our Chinese material seems smaller than that described by <xref ref-type="bibr" rid="B3">Bajkova (1970)</xref> and <xref ref-type="bibr" rid="B21">Tiunova et al. (2004)</xref> on Russian specimens (Fig. <xref ref-type="fig" rid="F14">14A</xref>). We regard this difference as a population variation.</p><p><xref ref-type="bibr" rid="B21">Tiunova et al. (2004)</xref> stated clearly that two subspecies are distributed in different parts of Russia: <italic><tp:taxon-name><tp:taxon-name-part taxon-name-part-type="genus" reg="Isonychia">I.</tp:taxon-name-part><tp:taxon-name-part taxon-name-part-type="species" reg="ussurica">u.</tp:taxon-name-part><tp:taxon-name-part taxon-name-part-type="subspecies" reg="sibirica">sibirica</tp:taxon-name-part></tp:taxon-name></italic> in the western part such as Siberia and Mongolia while <italic><tp:taxon-name><tp:taxon-name-part taxon-name-part-type="genus" reg="Isonychia">I.</tp:taxon-name-part><tp:taxon-name-part taxon-name-part-type="species" reg="ussurica">u.</tp:taxon-name-part><tp:taxon-name-part taxon-name-part-type="subspecies" reg="ussurica">ussurica</tp:taxon-name-part></tp:taxon-name></italic> is found in the eastern part, the Russian Far East. Consistently, our collections of these two subspecies from Heilongjiang province show that the distribution of <italic><tp:taxon-name><tp:taxon-name-part taxon-name-part-type="genus" reg="Isonychia">I.</tp:taxon-name-part><tp:taxon-name-part taxon-name-part-type="species" reg="ussurica">u.</tp:taxon-name-part><tp:taxon-name-part taxon-name-part-type="subspecies" reg="sibirica">sibirica</tp:taxon-name-part></tp:taxon-name></italic> is more western than that of <italic><tp:taxon-name><tp:taxon-name-part taxon-name-part-type="genus" reg="Isonychia">I.</tp:taxon-name-part><tp:taxon-name-part taxon-name-part-type="species" reg="ussurica">u.</tp:taxon-name-part><tp:taxon-name-part taxon-name-part-type="subspecies" reg="ussurica">ussurica</tp:taxon-name-part></tp:taxon-name></italic>.</p></tp:treatment-sec><ref-list><ref id="B3"><mixed-citation xmlns:xlink="http://www.w3.org/1999/xlink" xlink:type="simple"><person-group><name name-style="western"><surname>Bajkova</surname><given-names>OYa</given-names></name></person-group> (<year>1970</year>) <article-title>New and little-known species of mayflies (<tp:taxon-name><tp:taxon-name-part taxon-name-part-type="order">Ephemeroptera</tp:taxon-name-part></tp:taxon-name>) from the basin of the Amur River.</article-title><source>Entomologicheskoe Obozrenie</source><volume>49</volume>(<issue>1</issue>): <fpage>148</fpage>–<lpage>153</lpage>.</mixed-citation></ref><ref id="B21"><mixed-citation xmlns:xlink="http://www.w3.org/1999/xlink" xlink:type="simple"><person-group><name name-style="western"><surname>Tiunova</surname><given-names>TM</given-names></name><name name-style="western"><surname>Kluge</surname><given-names>NJ</given-names></name><name name-style="western"><surname>Ishiwata</surname><given-names>SI</given-names></name></person-group> (<year>2004</year>) <article-title>Revision of the East Palaearctic <italic><tp:taxon-name><tp:taxon-name-part taxon-name-part-type="genus">Isonychia</tp:taxon-name-part></tp:taxon-name></italic> (<tp:taxon-name><tp:taxon-name-part taxon-name-part-type="order">Ephemeroptera</tp:taxon-name-part></tp:taxon-name>).</article-title><source>Canadian Entomologist</source><volume>136</volume>: <fpage>1</fpage>–<lpage>41</lpage>. <ext-link xlink:href="10.4039/n02-108" ext-link-type="doi" xlink:type="simple">https://doi.org/10.4039/n02-108</ext-link></mixed-citation></ref><ref id="B2"><mixed-citation xmlns:xlink="http://www.w3.org/1999/xlink" xlink:type="simple"><person-group><name name-style="western"><surname>Bae</surname><given-names>YJ</given-names></name><name name-style="western"><surname>Yoon</surname><given-names>IB</given-names></name></person-group> (<year>1997</year>) <article-title>A revised catalogue of the <tp:taxon-name><tp:taxon-name-part taxon-name-part-type="order">Ephemeroptera</tp:taxon-name-part></tp:taxon-name> of Korea.</article-title><source>Entomological Research Bulletin</source><volume>23</volume>: <fpage>43</fpage>–<lpage>53</lpage>. [KEI]</mixed-citation></ref></ref-list></tp:taxon-treatment>
