# Supplementary material for: ﻿A preliminary review of Isonychia Eaton, 1871 from Chinese mainland with a re-description of I.kiangsinensis Hsu, 1936 (Insecta, Ephemeroptera, Isonychiidae)
Source: Zookeys. 2023 Sep 4;1178:115–41. doi: 10.3897/zookeys.1178.104619 (PMC10846686; doi:10.3897/zookeys.1178.104619)
Supplement: XML Treatment for Isonychia vshivkovae vshivkovae [file zookeys.1178.104619-treatment7.xml]

<!DOCTYPE tp:taxon-treatment
  PUBLIC "-//TaxonX//DTD Taxonomic Treatment Publishing DTD v0 20100105//EN" "tax-treatment-NSO.dtd">
<tp:taxon-treatment xmlns:tp="http://www.plazi.org/taxpub"><tp:treatment-meta><kwd-group><label>Taxon classification</label><kwd>
              <named-content content-type="kingdom">Animalia</named-content>
            </kwd><kwd>
              <named-content content-type="order">Ephemeroptera</named-content>
            </kwd><kwd>
              <named-content content-type="family">Isonychiidae</named-content>
            </kwd></kwd-group><mixed-citation publication-type="journal"><person-group><name><surname>Qiang</surname><given-names>Xin-He</given-names></name><name><surname>Zhou</surname><given-names>Chang-Fa</given-names></name></person-group><article-title>﻿A preliminary review of <italic><tp:taxon-name><tp:taxon-name-part taxon-name-part-type="genus" reg="Isonychia">Isonychia</tp:taxon-name-part></tp:taxon-name></italic> Eaton, 1871 from Chinese mainland with a re-description of <italic><tp:taxon-name><tp:taxon-name-part taxon-name-part-type="genus" reg="Isonychia">I.</tp:taxon-name-part><tp:taxon-name-part taxon-name-part-type="species" reg="kiangsinensis">kiangsinensis</tp:taxon-name-part></tp:taxon-name></italic> Hsu, 1936 (<tp:taxon-name><tp:taxon-name-part taxon-name-part-type="class">Insecta</tp:taxon-name-part></tp:taxon-name>, <tp:taxon-name><tp:taxon-name-part taxon-name-part-type="order">Ephemeroptera</tp:taxon-name-part></tp:taxon-name>, <tp:taxon-name><tp:taxon-name-part taxon-name-part-type="family">Isonychiidae</tp:taxon-name-part></tp:taxon-name>)</article-title><source>Zookeys</source><day>04</day><month>09</month><year>2023</year><volume>1178</volume><fpage>115</fpage><lpage>141</lpage><pub-id pub-id-type="doi">10.3897/zookeys.1178.104619</pub-id></mixed-citation></tp:treatment-meta><tp:nomenclature><label>﻿</label><tp:taxon-name>
            <object-id xmlns:xlink="http://www.w3.org/1999/xlink" content-type="arpha" xlink:type="simple">FDE21473-7D8A-5AB6-9283-C36BA6969643</object-id>
            <tp:taxon-name-part taxon-name-part-type="genus" reg="Isonychia">Isonychia</tp:taxon-name-part>
            <tp:taxon-name-part taxon-name-part-type="species" reg="vshivkovae">vshivkovae</tp:taxon-name-part>
            <tp:taxon-name-part taxon-name-part-type="subspecies" reg="vshivkovae">vshivkovae</tp:taxon-name-part>
          </tp:taxon-name><tp:taxon-authority>
            Tiunova et al., 2004 (first record from China)</tp:taxon-authority><tp:nomenclature-citation-list><tp:nomenclature-citation><tp:taxon-name><tp:taxon-name-part taxon-name-part-type="genus" reg="Isonychia">Isonychia</tp:taxon-name-part> (<tp:taxon-name-part taxon-name-part-type="subgenus" reg="Isonychia">Isonychia</tp:taxon-name-part>) <tp:taxon-name-part taxon-name-part-type="species" reg="vshivkovae">vshivkovae</tp:taxon-name-part> <tp:taxon-name-part taxon-name-part-type="subspecies" reg="vshivkovae">vshivkovae</tp:taxon-name-part></tp:taxon-name><comment><xref ref-type="bibr" rid="B21">Tiunova et al., 2004</xref>: 24 (nymph and adults). Types from Russia.</comment></tp:nomenclature-citation></tp:nomenclature-citation-list></tp:nomenclature><tp:treatment-sec sec-type="material" id="SECID0EPOBG"><title>Material examined.</title><p>23 male imagos, 3 female imagos, and 70 nymphs, Erdaobaihe Town, Fusong County, Jilin Province, China, <named-content xmlns:xlink="http://www.w3.org/1999/xlink" content-type="dwc:verbatimCoordinates" xlink:type="simple"><named-content content-type="geo-json" specific-use="{&#34;type&#34;:&#34;Point&#34;,&#34;coordinates&#34;:[128.114700,42.434517]}" id="NCID0EYOBG" xlink:type="simple">42°26.071′N, 128°06.882′E</named-content></named-content>, 703 m, 23–26-VII-2008, collected by Shilei Wang, Guo Zhao; 30 nymphs, Songjianghe Town, Fusong County, Jilin Province, China, <named-content xmlns:xlink="http://www.w3.org/1999/xlink" content-type="dwc:verbatimCoordinates" xlink:type="simple"><named-content content-type="geo-json" specific-use="{&#34;type&#34;:&#34;Point&#34;,&#34;coordinates&#34;:[127.510117,42.176133]}" id="NCID0EAPBG" xlink:type="simple">42°10.568′N, 127°30.607′E</named-content></named-content>, 685 m, 28-VII-2008, collected by Shilei Wang, Guo Zhao; 1 male subimago, Songhua River, Fusong County, Jilin Province, China, <named-content xmlns:xlink="http://www.w3.org/1999/xlink" content-type="dwc:verbatimCoordinates" xlink:type="simple"><named-content content-type="geo-json" specific-use="{&#34;type&#34;:&#34;Point&#34;,&#34;coordinates&#34;:[127.260750,42.326517]}" id="NCID0EIPBG" xlink:type="simple">42°19.591′N, 127°15.645′E</named-content></named-content>, 423 m, 26-VII-2008, collected by Shilei Wang, Guo Zhao; 15 nymphs and 3 female imagos, Tou Dao Song Hua Jiang, Man Jiang Zhen, Fusong County, Baishan City, Jilin Province, China, <named-content xmlns:xlink="http://www.w3.org/1999/xlink" content-type="dwc:verbatimCoordinates" xlink:type="simple"><named-content content-type="geo-json" specific-use="{&#34;type&#34;:&#34;Point&#34;,&#34;coordinates&#34;:[127.590697,41.948515]}" id="NCID0EQPBG" xlink:type="simple">41.948515°N, 127.590697°E</named-content></named-content>, 10-VIII-2022, collected by Xuhongyi Zheng; 3 male imagos and 3 female imagos, Toudao Observation Station, Toudaobaihe, Antu County, Jilin Province, China, <named-content xmlns:xlink="http://www.w3.org/1999/xlink" content-type="dwc:verbatimCoordinates" xlink:type="simple"><named-content content-type="geo-json" specific-use="{&#34;type&#34;:&#34;Point&#34;,&#34;coordinates&#34;:[132.066667,105.483333]}" id="NCID0EYPBG" xlink:type="simple">42°3809′N, 128°0244′E</named-content></named-content>, 761 m, 23-VIII-2019, collected by Shuang Qiu, Zhengfei Li, Juanjuan Chen, Fengkun Cai; 9 female imagos and 2 female subimagos, National Highway 201, Sandaobaihe, Antu County, Jilin Province, China, <named-content xmlns:xlink="http://www.w3.org/1999/xlink" content-type="dwc:verbatimCoordinates" xlink:type="simple"><named-content content-type="geo-json" specific-use="{&#34;type&#34;:&#34;Point&#34;,&#34;coordinates&#34;:[161.566667,119.950000]}" id="NCID0EAQBG" xlink:type="simple">42°4677′N, 128°2014′E</named-content></named-content>, 640 m, 25-VIII-2019, collected by Shuang Qiu, Zhengfei Li, Juanjuan Chen, Fengkun Cai.</p></tp:treatment-sec><tp:treatment-sec sec-type="diagnosis" id="SECID0EFQBG"><title>Diagnosis.</title><p>The nymph of this species can be identified by its gills without spines along apical margins, body with a longitudinal median pale stripe from head to abdominal tergum IX, and tergum X with a pair of pale spots (Fig. <xref ref-type="fig" rid="F15">15A</xref>). The male imago can be differentiated easily by its outer half pigmented forewings, especially pterostigma, MP of hindwing forked equally as MA (Fig. <xref ref-type="fig" rid="F15">15B, C</xref>), relatively long and strong penes, apical half of penes slightly expanded and apical margins almost straight, membranous processes between penes and styligers are absent (Fig. <xref ref-type="fig" rid="F15">15E–G</xref>), basal half of each foretarsus is pale but apical half dark. Body is uniformly reddish brown to dark brown. Female imago has a similar color pattern of body and foreleg to male, pterostigma of forewing pigmented only, veins are clear. Posterior margin of sternum IX is shallowly concave (Fig. <xref ref-type="fig" rid="F15">15D</xref>).</p><fig id="F15" position="float" orientation="portrait"><object-id xmlns:xlink="http://www.w3.org/1999/xlink" content-type="doi" xlink:type="simple">10.3897/zookeys.1178.104619.figure15</object-id><object-id xmlns:xlink="http://www.w3.org/1999/xlink" content-type="arpha" xlink:type="simple">458420C1-6557-5615-A829-F49CA71D1139</object-id><label>Figure 15.</label><caption><p>Imaginal and nymphal structure of <italic><tp:taxon-name><tp:taxon-name-part taxon-name-part-type="genus" reg="Isonychia">I.</tp:taxon-name-part><tp:taxon-name-part taxon-name-part-type="species" reg="vshivkovae">vshivkovae</tp:taxon-name-part><tp:taxon-name-part taxon-name-part-type="subspecies" reg="vshivkovae">vshivkovae</tp:taxon-name-part></tp:taxon-name></italic><bold>A</bold> nymph (dorsal view) <bold>B</bold> forewing of male <bold>C</bold> hindwing of male <bold>D</bold> subanal plate of female <bold>E</bold> male genitalia (ventral view) <bold>F</bold> penes (dorsal view) <bold>G</bold> male genitalia enlarged (ventral view).</p></caption><graphic xmlns:xlink="http://www.w3.org/1999/xlink" xlink:href="zookeys-1178-115_article-104619__-g015.jpg" position="float" orientation="portrait" xlink:type="simple" id="oo_901091.jpg"><uri content-type="original_file" xlink:type="simple">https://binary.pensoft.net/fig/901091</uri></graphic></fig></tp:treatment-sec><tp:treatment-sec sec-type="description" id="SECID0EFSBG"><title>Description.</title><p>See <xref ref-type="bibr" rid="B21">Tiunova et al. (2004)</xref>.</p></tp:treatment-sec><tp:treatment-sec sec-type="distribution" id="SECID0EPSBG"><title>Distribution.</title><p>China (Jilin province), Russian Far East (<xref ref-type="bibr" rid="B21">Tiunova et al. 2004</xref>).</p></tp:treatment-sec><tp:treatment-sec sec-type="remarks" id="SECID0EZSBG"><title>Remarks.</title><p><xref ref-type="bibr" rid="B21">Tiunova et al. (2004)</xref> divided <italic><tp:taxon-name><tp:taxon-name-part taxon-name-part-type="genus" reg="Isonychia">I.</tp:taxon-name-part><tp:taxon-name-part taxon-name-part-type="species" reg="vshivkovae">vshivkovae</tp:taxon-name-part></tp:taxon-name></italic><xref ref-type="bibr" rid="B21">Tiunova et al., 2004</xref> into two subspecies, <italic><tp:taxon-name><tp:taxon-name-part taxon-name-part-type="genus" reg="Isonychia">I.</tp:taxon-name-part><tp:taxon-name-part taxon-name-part-type="species" reg="vshivkovae">v.</tp:taxon-name-part><tp:taxon-name-part taxon-name-part-type="subspecies" reg="vshivkovae">vshivkovae</tp:taxon-name-part></tp:taxon-name></italic> and <italic><tp:taxon-name><tp:taxon-name-part taxon-name-part-type="genus" reg="Isonychia">I.</tp:taxon-name-part><tp:taxon-name-part taxon-name-part-type="species" reg="vshivkovae">v.</tp:taxon-name-part><tp:taxon-name-part taxon-name-part-type="subspecies" reg="sinitshenkovae">sinitshenkovae</tp:taxon-name-part></tp:taxon-name></italic>. The former is distributed in the eastern part of Asian Russia and has pigmented forewings. Based upon the pigmented forewings and the collection location, our material is identified as <italic><tp:taxon-name><tp:taxon-name-part taxon-name-part-type="genus" reg="Isonychia">Isonychia</tp:taxon-name-part><tp:taxon-name-part taxon-name-part-type="species" reg="vshivkovae">vshivkovae</tp:taxon-name-part><tp:taxon-name-part taxon-name-part-type="subspecies" reg="vshivkovae">vshivkovae</tp:taxon-name-part></tp:taxon-name></italic>.</p></tp:treatment-sec><ref-list><ref id="B21"><mixed-citation xmlns:xlink="http://www.w3.org/1999/xlink" xlink:type="simple"><person-group><name name-style="western"><surname>Tiunova</surname><given-names>TM</given-names></name><name name-style="western"><surname>Kluge</surname><given-names>NJ</given-names></name><name name-style="western"><surname>Ishiwata</surname><given-names>SI</given-names></name></person-group> (<year>2004</year>) <article-title>Revision of the East Palaearctic <italic><tp:taxon-name><tp:taxon-name-part taxon-name-part-type="genus">Isonychia</tp:taxon-name-part></tp:taxon-name></italic> (<tp:taxon-name><tp:taxon-name-part taxon-name-part-type="order">Ephemeroptera</tp:taxon-name-part></tp:taxon-name>).</article-title><source>Canadian Entomologist</source><volume>136</volume>: <fpage>1</fpage>–<lpage>41</lpage>. <ext-link xlink:href="10.4039/n02-108" ext-link-type="doi" xlink:type="simple">https://doi.org/10.4039/n02-108</ext-link></mixed-citation></ref></ref-list></tp:taxon-treatment>
